# Supplementary material for: BCL11A interacts with SOX2 to control the expression of epigenetic regulators in lung squamous carcinoma
Source: Nat Commun. 2018 Aug 20;9:3327. doi: 10.1038/s41467-018-05790-5 (PMC6102279; doi:10.1038/s41467-018-05790-5)
Supplement: Supplementary file 4 — Supplementary Data 1 [file 41467_2018_5790_MOESM4_ESM.xlsx]

## Sheet: BCL11A only peaks 
Supplementary Table 1: Nearest downstream genes to BCL11A only peaks
Chromosome	Start	End	OverlapGene	Downstream_Gene	Distance
chr1	10110	10339		DDX11L1	1644
chr1	1009342	1009635	RNF223,	RP11-54O7.11	60915
chr1	1080566	1081144		MIR200B	21629
chr1	1098626	1098845		MIR200B	3748
chr1	1101322	1101821		MIR200B	912
chr1	1242872	1243328	ACAP3,	PUSL1	847
chr1	1690273	1690818	NADK,	NADK	464
chr1	3816774	3817174	RP13-15E13.1,C1orf174,	CEP104	43196
chr1	6296014	6296219	ICMT,	ICMT	116
chr1	16893560	16893870	NBPF1,	NBPF1	1504
chr1	16904559	16904999	NBPF1,	NBPF1	1804
chr1	16910042	16910252	NBPF1,	NBPF1	4285
chr1	17079855	17080114		ESPNP	33332
chr1	17118015	17118327		MST1P9	21439
chr1	17120082	17120322		MST1P9	23470
chr1	17234243	17234735	CROCC,	CROCC	13956
chr1	19923394	19923611	C1orf151,	RP5-1056L3.1	176
chr1	28696189	28696403	PHACTR4,	AL353622.1	57393
chr1	33815095	33815338	PHC2,	RP11-415J8.5	736
chr1	45987469	45987786	PRDX1,	HMGB1P48	8971
chr1	76190295	76190586	ACADM,	RP4-682C21.5	744
chr1	85981657	85981878	DDAH1,	DDAH1	19803
chr1	109806237	109806594	CELSR2,	CELSR2	1475
chr1	110880864	110881169	RBM15,RP5-1074L1.1,	RBM15	1041
chr1	111991859	111992272	ATP5F1,WDR77,	ATP5F1	238
chr1	113249729	113249999	RHOC,PPM1J,	RHOC	140
chr1	113498704	113499056	RP11-31F15.1,SLC16A1,	SLC16A1	195
chr1	117070516	117070772	CD58,RP4-655J12.5,	RP5-1086K13.1	28810
chr1	120633078	120633554		NOTCH2	21076
chr1	121118465	121118789	SRGAP2P1,AL358175.1,	AL592494.5	19987
chr1	121120299	121120640	SRGAP2P1,AL358175.1,	AL592494.5	18144
chr1	121320921	121321129	AL592494.1,	AL592494.4	68730
chr1	142546056	142546249		AL583842.1	7140
chr1	142550380	142550567		AL583842.1	2819
chr1	142550918	142551185		AL583842.1	2241
chr1	142552083	142552474		AL583842.1	1014
chr1	142553138	142553424	AL583842.1,	AL583842.3	65485
chr1	142555454	142555651	AL583842.1,	AL583842.3	63213
chr1	142563874	142564138		AL583842.3	54760
chr1	142585133	142586059	AL583842.2,	AL583842.3	33170
chr1	142601470	142601691		AL583842.2	13346
chr1	142610216	142610483		AL583842.3	8416
chr1	142612588	142613131		AL583842.3	5906
chr1	142616190	142616568		AL583842.3	2387
chr1	142623252	142623440	AL583842.6,AL583842.3,	AL583842.2	30372
chr1	142624555	142624833	AL583842.6,AL583842.3,	AL583842.2	29024
chr1	142625802	142626307	AL583842.6,AL583842.3,	AL583842.2	27663
chr1	142627492	142627765	AL583842.6,AL583842.3,	AL583842.2	26089
chr1	142631931	142632205	AL583842.6,AL583842.3,	AL583842.2	21650
chr1	142638270	142638482	AL583842.6,AL583842.3,	AL583842.2	15342
chr1	142642625	142642838	AL583842.6,AL583842.3,	AL583842.2	10986
chr1	142670208	142670398	AL583842.6,AL583842.3,	SNX18P15	9554
chr1	142781795	142782342		RP11-423O2.1	9419
chr1	142788896	142789123		RP11-423O2.1	2478
chr1	142793576	142793837		RP11-423O2.2	2531
chr1	142794255	142794637		RP11-423O2.2	3271
chr1	142797570	142797923		ASNSP5	1840
chr1	142799500	142799823	ASNSP5,	RP11-423O2.6	3870
chr1	142802324	142802800		RP11-423O2.6	970
chr1	142803137	142803334	RP11-423O2.5,	RP11-423O2.6	296
chr1	143141557	143141767	BX571672.1,BX571672.2,	BX571672.4	12831
chr1	143160950	143161756	BX571672.4,BX571672.1,BX571672.2,	BX571672.3	27475
chr1	143194812	143195033	BX571672.2,BX571672.1,	BX571672.2	580
chr1	143535061	143535636		BX004987.7	2076
chr1	143537526	143537737		BX004987.7	4359
chr1	143540054	143540312		BX004987.7	6911
chr1	143754295	143754544		BX284650.1	9002
chr1	144005615	144006107	SRGAP2P2,	FAM72D	92718
chr1	144527622	144528095		AL592284.1	5888
chr1	144530109	144531215		U1	3376
chr1	144835518	144835715	RP4-791M13.3,	RP4-791M13.4	22557
chr1	144841039	144841549	PDE4DIP,	PDE4DIP	3444
chr1	144844411	144844644	PDE4DIP,	PDE4DIP	6677
chr1	144861732	144861957	PDE4DIP,RP4-791M13.4,	PDE4DIP	1610
chr1	144962767	144963021	PDE4DIP,	PDE4DIP	7542
chr1	144969097	144969311	PDE4DIP,	PDE4DIP	13852
chr1	144982592	144982806	PDE4DIP,	PDE4DIP	27347
chr1	145003232	145003448	PDE4DIP,	PDE4DIP	8258
chr1	145003856	145004324	PDE4DIP,	PDE4DIP	9008
chr1	145010255	145010596	PDE4DIP,	PDE4DIP	15343
chr1	145011415	145011701	PDE4DIP,	PDE4DIP	16476
chr1	145015945	145016480	PDE4DIP,	PDE4DIP	21130
chr1	145025345	145025716	PDE4DIP,	PDE4DIP	4417
chr1	145041092	145041421	PDE4DIP,	PDE4DIP	1254
chr1	145042356	145042668	PDE4DIP,	7SK	2139
chr1	145044463	145045181	7SK,PDE4DIP,	PDE4DIP	4820
chr1	145046023	145046460	PDE4DIP,	PDE4DIP	6239
chr1	145052497	145052906	PDE4DIP,	PDE4DIP	12699
chr1	145067179	145067504	PDE4DIP,	PDE4DIP	27339
chr1	145077551	145078300		PDE4DIP	1739
chr1	145099647	145099873	SEC22B,	PDE4DIP	23574
chr1	145188872	145189130		NOTCH2NL	20118
chr1	145191318	145191884		NOTCH2NL	17518
chr1	145194642	145194865		NOTCH2NL	14365
chr1	145197338	145197695		NOTCH2NL	11602
chr1	145200490	145200691		NOTCH2NL	8528
chr1	145204722	145205572		NOTCH2NL	3972
chr1	145273430	145273770	NOTCH2NL,RP11-458D21.5,	AL592307.1	3650
chr1	145296572	145296919	NBPF10,RP11-458D21.5,	NBPF10	4974
chr1	145330449	145330699	NBPF10,	U1	52183
chr1	146485856	146486130		RP4-704D21.2	10815
chr1	146769001	146769219		RP11-337C18.4	21718
chr1	148827626	148827854		RP11-763B22.6	24653
chr1	148846918	148847115		RP11-763B22.6	5376
chr1	148851686	148851935		RP11-763B22.6	582
chr1	148864370	148864796	NKAIN1P1,RP11-763B22.9,	RP11-763B22.7	10463
chr1	148869358	148869573	RP11-763B22.9,	NKAIN1P1	4290
chr1	148870811	148871155	RP11-763B22.9,	NKAIN1P1	5808
chr1	148871999	148872251	RP11-763B22.9,	NKAIN1P1	6950
chr1	148878027	148878425	RP11-763B22.9,	NKAIN1P1	13051
chr1	148881071	148881462	RP11-763B22.9,	NKAIN1P1	16091
chr1	148889397	148889730	RP11-763B22.9,	RP11-14N7.1	11051
chr1	148890874	148891135	RP11-763B22.9,	RP11-14N7.1	9610
chr1	148906551	148906888		RP11-14N7.2	21602
chr1	148910549	148910985		RP11-14N7.2	17555
chr1	148911675	148911953		RP11-14N7.2	16508
chr1	148941362	148941637	RP11-14N7.2,	5S_rRNA	28117
chr1	148943936	148944341	RP11-14N7.2,	5S_rRNA	30756
chr1	149021896	149022229		RP11-744H18.1	14372
chr1	149024627	149024937		RP11-744H18.1	11653
chr1	149027262	149027670		RP11-744H18.1	8969
chr1	149028228	149028624		RP11-744H18.1	8009
chr1	149030114	149030792		RP11-744H18.1	5982
chr1	149030992	149031217		RP11-744H18.1	5330
chr1	149031601	149032928		RP11-744H18.1	4170
chr1	149236021	149236303		RP11-403I13.4	3389
chr1	149239467	149239694	RP11-403I13.4,	RP11-403I13.4	285
chr1	149274258	149274513		RP11-403I13.7	10259
chr1	149274991	149275516		RP11-403I13.7	9391
chr1	149280025	149280266		TRNAE29P	1288
chr1	149306797	149307011	RP11-403I13.9,	FCGR1C	13537
chr1	149312552	149312745	RP11-403I13.9,	FCGR1C	7792
chr1	149316158	149316549		RP11-403I13.9	3277
chr1	149344411	149344669	FCGR1C,	RP5-998N21.3	3474
chr1	149651134	149651346		RP11-353N4.3	13337
chr1	149656819	149657171		RP11-353N4.3	7582
chr1	149657587	149658023		RP11-353N4.3	6772
chr1	149982606	149982850	OTUD7B,	OTUD7B	39539
chr1	150054650	150054893	VPS45,	VPS45	9327
chr1	150492354	150492572		ADAMTSL4	29421
chr1	150521378	150522010	ADAMTSL4,AL356356.1,RP11-54A4.2,	ADAMTSL4	621
chr1	150551838	150552358	MCL1,	MCL1	845
chr1	151077418	151077651	GABPB2,	RP11-316M1.11	34733
chr1	151333433	151333619		RFX5	13693
chr1	151487279	151487496	CGN,	CGN	4458
chr1	152094118	152094361		AL589986.2	770
chr1	152125361	152125567		HDHD1P2	27908
chr1	152267328	152267690	RP1-14N1.2,	RP1-14N1.2	18426
chr1	152786102	152786287		LCE1C	7087
chr1	152963146	152963355		SPRR3	10972
chr1	153026297	153026887		SPRR2D	12185
chr1	153373831	153374030		AL591704.7	4660
chr1	153919073	153919305	DENND4B,	DENND4B	1444
chr1	154686750	154687000	KCNN3,	RP11-274N19.2	6173
chr1	154976355	154976626	ZBTB7B,	ZBTB7B	10433
chr1	154989868	154990090	ZBTB7B,	DCST1	16321
chr1	155022981	155023219	ADAM15,DCST1,	ADAM15	322
chr1	156675909	156676620		CRABP2	656
chr1	157015522	157015823		ARHGEF11	510
chr1	157309213	157309436		RP11-85G21.2	51481
chr1	157689640	157689835		FCRL3	18962
chr1	159894301	159894634	TAGLN2,	TAGLN2	960
chr1	160531013	160531262	CD84,RP11-528G1.2,	CD84	9937
chr1	161410170	161410551		RRM2P2	61212
chr1	171573475	171573742		RP3-454G6.2	17774
chr1	174534567	174534786	RABGAP1L,	RABGAP1L	71839
chr1	177775472	177775703		RP1-35C21.2	208743
chr1	178322958	178323213	RASAL2,	RP4-765C7.2	57665
chr1	180992015	180992324	STX6,	STX6	164
chr1	182008073	182008366		RP11-538D16.3	47466
chr1	183441260	183441446	SMG7,RP11-74N20.1,	SMG7	153
chr1	184423875	184424070	C1orf21,	C1orf21	85154
chr1	184772109	184772468	FAM129A,	EDEM3	48241
chr1	197744002	197744506	DENND1B,	DENND1B	517
chr1	201227050	201227265		PKP1	25422
chr1	202467601	202467890	PPP1R12B,	PPP1R12B	3240
chr1	204042303	204042799	SOX13,	SOX13	603
chr1	206566779	206567006	SRGAP2,	RP11-421E17.3	9672
chr1	206571116	206571337	SRGAP2,	RP11-421E17.3	5338
chr1	208409484	208409797	PLXNA2,	PLXNA2	19281
chr1	209953639	209953832	TRAF3IP3,	TRAF3IP3	448
chr1	210406341	210406799	SERTAD4,C1orf133,	C1orf133	253
chr1	211432286	211432702	RCOR3,	RCOR3	236
chr1	214893736	214893969		RP11-365D23.2	107111
chr1	227058200	227058701	PSEN2,	PSEN2	514
chr1	228135213	228135844	WNT9A,	WNT3A	59223
chr1	231297936	231298240	TRIM67,	TRIM67	586
chr1	236227701	236228111	NID1,	RP4-764D2.1	45455
chr1	236444930	236445117	ERO1LB,	ERO1LB	122
chr1	236752121	236752367	HEATR1,	HEATR1	14169
chr1	238027621	238027866	RP11-193H5.1,RYR2,	RP11-193H5.2	62387
chr1	243390979	243391227	CEP170,	CEP170	26987
chr1	247274818	247275490	C1orf229,	FGFR3P6	2007
chr1	248740176	248740492		OR2T34	2254
chr1	249132571	249132762	ZNF672,	ZNF672	360
chr10	25012192	25012395	ARHGAP21,	ARHGAP21	117
chr10	35930730	35931147		FZD8	576
chr10	42640606	42640858		AL031601.2	40209
chr10	42642286	42642614		AL031601.2	38491
chr10	42647748	42648102		AL031601.3	2928
chr10	42650818	42651010		AL031601.3	5917
chr10	42653399	42653616		AL031601.3	8510
chr10	42660551	42660829		AL031601.3	15693
chr10	43951072	43951269	ZNF487P,	U7	2342
chr10	49864185	49864429	ARHGAP22,	ARHGAP22	3646
chr10	64576363	64576558	EGR2,	EGR2	334
chr10	70091647	70091843	HNRNPH3,PBLD,	HNRNPH3	108
chr10	126840376	126840575	CTBP2,	CTBP2	13656
chr10	127577188	127577481	DHX32,	DHX32	7450
chr10	127578175	127578466	DHX32,	FANK1	6787
chr10	127580047	127580397	DHX32,	U2	975
chr10	127580791	127581147	DHX32,	U2	1722
chr10	127584544	127584765	DHX32,	FANK1	453
chr10	129706806	129707039	PTPRE,	CLRN3	15711
chr10	134319046	134319280		INPP5A	32161
chr11	1016679	1016928	MUC6,	MUC6	650
chr11	9594613	9594802		WEE1	520
chr11	13484657	13485015	BTBD10,	RP11-15D14.1	15044
chr11	51380923	51381124		OR4R2P	80540
chr11	59070551	59070881		RP11-1036E20.7	13757
chr11	61348793	61349210		SYT7	381
chr11	61582483	61583105	MIR1908,FADS1,	RP11-467L20.7	673
chr11	61595046	61595543	FADS2,FADS1,	FADS2	356
chr11	61658637	61659256	FADS3,	FADS3	5143
chr11	62379974	62380587	ROM1,EML3,	EML3	371
chr11	62539030	62539224	TMEM223,TAF6L,	TAF6L	384
chr11	63192991	63193330		LGALS12	80395
chr11	63199580	63199980		LGALS12	73776
chr11	63201866	63202227		LGALS12	71509
chr11	63477795	63477981	RTN3,	ATL3	38495
chr11	65082301	65082584	CDC42EP2,	CDC42EP2	2070
chr11	65319172	65319776	LTBP3,	LTBP3	3084
chr11	65548719	65549017		RP11-770G2.3	1372
chr11	66495286	66495580	SPTBN2,	SPTBN2	6563
chr11	67033566	67033882	ADRBK1,	ADRBK1	228
chr11	67070661	67071184	SSH3,	SSH3	671
chr11	69515458	69515808	FGF19,	ORAOV1	25449
chr11	69639938	69640229		FGF3	6291
chr11	71934643	71935139	INPPL1,	INPPL1	934
chr11	73761869	73762165	C2CD3,	C2CD3	1575
chr11	74178509	74178773	KCNE3,RP11-702H23.4,	KCNE3	5229
chr11	75919797	75920483	WNT11,	WNT11	2564
chr11	76297060	76297255		RP11-672A2.7	4909
chr11	76494258	76494473	TSKU,	RP11-21L23.3	259
chr11	76499830	76500121	TSKU,	TSKU	2820
chr11	80524105	80524304		RP11-686G23.2	50335
chr11	91859708	91859895		RPL7AP57	34470
chr11	92438667	92439027	FAT3,	FAT3	138659
chr11	93605446	93605684		VSTM5	21868
chr11	94277276	94277630	FUT4,PIWIL4,	PIWIL4	999
chr11	94906136	94906390	SESN3,RP11-712B9.2,	RP11-712B9.2	57087
chr11	101981111	101981362	YAP1,	YAP1	343
chr11	108368680	108369230	KDELC2,	KDELC2	6724
chr11	109964008	109964323	ZC3H12C,	ZC3H12C	37563
chr11	114423451	114424067	FAM55A,	FAM55A	1836
chr11	114432885	114433114		FAM55A	2382
chr11	126235347	126235635	ST3GAL4,	ST3GAL4	9424
chr11	126275427	126275660	ST3GAL4,	ST3GAL4	133
chr11	127228102	127228302		7SK	49544
chr11	134696792	134697006		RP11-555G19.1	123703
chr11	134833768	134833964	RP11-555G19.4,	RP11-469N6.3	291948
chr12	147168	147540	FAM138D,	IQSEC3	28577
chr12	1069687	1069898	RAD52,	RAD52	10904
chr12	3972763	3973019	PARP11,	RP11-664D1.1	8009
chr12	4010406	4010607	RP11-664D1.1,	RP11-664D1.1	3879
chr12	6472525	6473344	SCNN1A,	SCNN1A	1596
chr12	6875490	6875685	PTMS,MLF2,	PTMS	122
chr12	6875938	6876333	PTMS,MLF2,	PTMS	2083
chr12	11324180	11324412	PRR4,	TAS2R14	124
chr12	12714750	12715048	DUSP16,	DUSP16	840
chr12	15456269	15456564	RERG,	PTPRO	18914
chr12	15942492	15942692	EPS8,	EPS8	258
chr12	20458664	20458912		PDE3A	63391
chr12	25172040	25172290	RP11-713N11.5,	LRMP	1771
chr12	26661041	26661283	ITPR2,	ITPR2	12669
chr12	26985766	26986184	ITPR2,	ITPR2	256
chr12	27933106	27933300	KLHDC5,RP11-860B13.1,	KLHDC5	597
chr12	29387389	29387678	FAR2,	FAR2	35848
chr12	30924105	30924402	RP11-77I22.2,	CAPRIN2	16368
chr12	32552082	32552332		FGD4	256
chr12	40929666	40929851	MUC19,	MUC19	6603
chr12	41713207	41713415	PDZRN4,	PDZRN4	118174
chr12	42051143	42051402		5S_rRNA	1205
chr12	43498208	43498395		MRPS36P5	50112
chr12	43502146	43502340		RP11-118A3.1	46875
chr12	43615069	43615288		MRPS36P5	166989
chr12	43938602	43938891	ADAMTS20,	ADAMTS20	105231
chr12	44614343	44614599	TMEM117,	TMEM117	97607
chr12	44742191	44742448	TMEM117,	TMEM117	27897
chr12	44866106	44866386		RP11-46I1.1	208481
chr12	44879759	44879985		RP11-46I1.1	222107
chr12	45228864	45229096	NELL2,	NELL2	58075
chr12	45529764	45530251		RP11-139E19.2	64592
chr12	45831586	45831917	ANO6,	RP11-438E8.2	6827
chr12	45883871	45884062		ARID2	239481
chr12	46070628	46070821		ARID2	52723
chr12	46079376	46079569		ARID2	43975
chr12	46400236	46400436		RP11-101K23.1	1868
chr12	46423534	46423910		RP11-101K23.1	25254
chr12	46573607	46573855		RP11-101K23.1	175263
chr12	46677863	46678094		SLC38A1	14178
chr12	46724427	46724692		RP11-474P2.2	40686
chr12	46736786	46737011		RP11-474P2.2	28347
chr12	46743616	46743941		RP11-474P2.2	21467
chr12	46837255	46837560	RP11-96H19.1,	RP11-474P2.4	56633
chr12	46856393	46856670		RP11-474P2.4	75757
chr12	47008972	47009212		RP11-474P2.4	228318
chr12	47030488	47030918		RP11-474P2.4	249929
chr12	47033345	47033677		RP11-474P2.4	252737
chr12	47128568	47128859		FAM113B	344672
chr12	47185136	47185379	SLC38A4,	SLC38A4	22170
chr12	47217222	47217412	SLC38A4,	SLC38A4	54230
chr12	47240686	47241009		SLC38A4	14656
chr12	47251347	47251687		SLC38A4	25326
chr12	47348139	47348374		SLC38A4	122065
chr12	47380865	47381082		FAM113B	92412
chr12	47531597	47531794	RP11-23J18.1,FAM113B,	RP11-23J18.1	2011
chr12	47641305	47641499	RP11-493L12.3,	RP11-493L12.4	505
chr12	49351196	49351502	ARF3,AC073610.1,	ARF3	188
chr12	49957883	49958140	MCRS1,	MCRS1	1153
chr12	51566430	51567192	TFCP2,	Y_RNA	16051
chr12	52208036	52208367		ANKRD33	73542
chr12	53441126	53441412	TENC1,RP11-983P16.4,	RP11-983P16.4	435
chr12	54271922	54272419		HOXC13	60364
chr12	54493724	54493910	RP11-834C11.5,RP11-834C11.6,RP11-834C11.3,	Y_RNA	731
chr12	54830530	54830732	RP11-753H16.3,RP11-753H16.5,	ITGA5	17387
chr12	54845075	54845366	RP11-753H16.5,RP11-753H16.3,	ITGA5	31976
chr12	55304227	55304426		RP11-616L12.1	99203
chr12	55413833	55414206	NEUROD4,	KIAA0748	35489
chr12	55470726	55471091		OR9K1P	38408
chr12	55473184	55473390		OR9K1P	36030
chr12	55521565	55521844		OR9K2	1760
chr12	55622012	55622398		OR6C74	18777
chr12	55703748	55703981	OR6C72P,	OR6C5P	1754
chr12	55777924	55778231		OR6C66P	4151
chr12	55801037	55801283		OR6C76	18878
chr12	55818302	55818495		OR6C76	1639
chr12	55820288	55820616	OR6C76,	PHC1B	11819
chr12	55863200	55863505	OR6C70,RP11-110A12.2,	OR6C68	22794
chr12	55889278	55889622	RP11-110A12.2,	RP11-110A12.2	2487
chr12	55909540	55909957	RP11-110A12.2,	OR6C64P	6628
chr12	55939480	55939665	RP11-110A12.2,	OR6C4	5410
chr12	56122792	56123031	RP11-644F5.11,CD63,	CD63	127
chr12	57569705	57569927	LRP1,	LRP1	11336
chr12	58311863	58312109		RP11-620J15.2	21721
chr12	67662833	67663074	CAND1,	CAND1	161
chr12	70075583	70075774	BEST3,	RAB3IP	56782
chr12	74788999	74789219	RP11-81H3.2,	RP11-81H3.2	102385
chr12	95467185	95467396	NR2C1,	NR2C1	497
chr12	95794287	95794505	RP11-167N24.4,	RP11-167N24.5	12062
chr12	100929556	100929803	NR1H4,	GAS2L3	37781
chr12	102091327	102091690	CHPT1,	CHPT1	234
chr12	104235541	104235865	RP11-650K20.3,	NT5DC3	728
chr12	104430269	104430501	GLT8D2,	AC078819.1	4359
chr12	105629640	105629968	C12orf75,APPL2,	APPL2	2576
chr12	111399839	111400186		RP1-46F2.3	4396
chr12	112391395	112391622	TMEM116,	RP1-128M12.1	39291
chr12	112961785	112961992		RPH3A	46295
chr12	115944741	115945002		RP11-1028N23.3	62597
chr12	118407147	118407377		KSR2	474
chr12	118454454	118454820	RFC5,	RFC5	8084
chr12	120806021	120806363	MSI1,	MSI1	320
chr12	122064357	122064745	ORAI1,AC084018.1,	KDM2B	45631
chr12	122235019	122235449	AC084018.1,RP11-347I19.3,	AC084018.1	449
chr12	122238022	122238442	AC084018.1,RP11-347I19.3,	AC084018.1	3447
chr12	122906607	122906854	CLIP1,	CLIP1	22169
chr12	123237130	123237571	DENR,	RP11-324E6.4	3217
chr12	123873324	123873536	SETD8,	SETD8	388
chr12	124907478	124907785	NCOR2,	NCOR2	34261
chr12	125110756	125111142		NCOR2	58814
chr12	125478292	125478526	BRI3BP,	DHX37	4741
chr12	131530757	131531319	GPR133,	RP11-76C10.2	11006
chr12	132413861	132414470	PUS1,RP11-417L19.4,	PUS1	11306
chr13	20370866	20371138		PSPC1	13860
chr13	20701861	20702448		KRR1P1	55878
chr13	21750584	21750896	MRP63,SKA3,	SKA3	3888
chr13	27731311	27731533	USP12,	USP12-AS1	5570
chr13	28107350	28107568		MTIF3	82720
chr13	32243771	32244018		RXFP2	69779
chr13	32267511	32267700		RXFP2	46068
chr13	41238940	41240213	FOXO1,	FOXO1	102675
chr13	42622688	42622960	DGKH,	RP11-187A9.3	4441
chr13	42664719	42664996	DGKH,	MAPK6PS3	19628
chr13	42845999	42846220		AKAP11	179
chr13	53174327	53174650		HNRNPA1L2	17116
chr13	63612980	63613172		RP11-234O23.1	306584
chr13	63636693	63636960		RP11-234O23.1	330334
chr13	71476799	71476989		CCDC165P1	20902
chr13	77360774	77360986		BTF3P11	141320
chr13	89007838	89008053		RPL29P29	118721
chr13	92397601	92397791	GPC5,	U4atac	314401
chr13	98795207	98795970	FARP1,	FTLP8	156118
chr13	100633078	100633335		ZIC2	819
chr13	103074295	103074547		RP11-347N5.2	19622
chr13	113124973	113125170		RP11-315H15.1	139532
chr13	113951322	113951704	LAMP1,	LAMP1	7734
chr13	114145062	114145400	TMCO3,DCUN1D2,	TMCO3	180
chr13	115046634	115047257	UPF3A,	UPF3A	454
chr14	19115839	19116104	RP11-754I20.1,	U6	3543
chr14	31889192	31889475	HEATR5A,RP11-176H8.1,	CTD-2213F21.2	158
chr14	53417754	53418130	FERMT2,	FERMT2	189
chr14	55369208	55369493	GCH1,	GCH1	186
chr14	69950855	69951433	PLEKHD1,	PLEKHD1	327
chr14	75536029	75536307	FAM164C,ACYP1,	FAM164C	176
chr14	89883543	89883970	RP11-33N16.1,FOXN3,RP11-33N16.3,	FOXN3	300
chr14	99782693	99782904		BCL11B	44937
chr14	100029536	100029819	CCDC85C,	Y_RNA	19676
chr14	103800120	103800408		EIF5	229
chr15	20120712	20120926		AC126603.2	238210
chr15	20136414	20136620		AC126603.2	222512
chr15	20137762	20138341		AC126603.2	220977
chr15	20395551	20395832		RP11-173D3.1	42485
chr15	20417039	20417599		RP11-173D3.1	64113
chr15	20451364	20451550	AC126603.1,	RP11-492D6.1	36540
chr15	20467698	20467947	AC126603.1,	RP11-492D6.1	20174
chr15	20471824	20472049	AC126603.1,	RP11-492D6.1	16060
chr15	20503246	20503558		AC126603.1	20646
chr15	20516237	20516527		RP11-509A17.3	33607
chr15	20527613	20528011		RP11-509A17.3	22177
chr15	20546645	20547014		RP11-509A17.3	3159
chr15	20591504	20591887	HERC2P3,	snoU13	34261
chr15	20594847	20595036	HERC2P3,	snoU13	37507
chr15	20598674	20598881	HERC2P3,	snoU13	41343
chr15	20599307	20599551	HERC2P3,	snoU13	41995
chr15	20605259	20605505	HERC2P3,	snoU13	47948
chr15	20610769	20611018	HERC2P3,	snoU13	53459
chr15	20612668	20612869	HERC2P3,	snoU13	55334
chr15	20615403	20615788	HERC2P3,	snoU13	58161
chr15	20625146	20625418	HERC2P3,	snoU13	67848
chr15	20625996	20626361	HERC2P3,	snoU13	68744
chr15	20851961	20852271		RP11-467L19.11	19448
chr15	20864658	20864939	NBEAP1,	RP11-467L19.11	32130
chr15	21315675	21316045		AC126335.1	7393
chr15	21901582	21901794	RP11-32B5.2,	U6	48971
chr15	21918939	21919341		RP11-32B5.2	16083
chr15	22315029	22315273		RP11-69H14.1	16671
chr15	22348938	22349148		snoU13	265
chr15	22369159	22369432	OR4M2,	OR4N4	13086
chr15	22371651	22371973		OR4N4	10570
chr15	22401277	22401539		snoU13	52630
chr15	22475244	22475481		VSIG6	2009
chr15	22582228	22582472		MIR1268	69070
chr15	22833228	22833633	TUBGCP5,	CYFIP1	59232
chr15	28340248	28340469	OCA2,	OCA2	128324
chr15	29745134	29745402	FAM189A1,	NDNL2	183235
chr15	31303770	31304032	TRPM1,CHRNA7,	MTMR10	20094
chr15	40763289	40763524	CHST14,	U6	58362
chr15	44580599	44580901		CASC4	179
chr15	44955636	44955997	SPG11,	B2M	47858
chr15	46743925	46744315		SNORD11	100176
chr15	48470407	48470693	MYEF2,	CTXN2	13317
chr15	48729642	48729908	FBN1,	Y_RNA	111907
chr15	55773247	55773436	DYX1C1,	DYX1C1	72799
chr15	56034571	56035723	PRTG,	PYGO1	154002
chr15	63340668	63340864	TPM1,	LACTB	73233
chr15	66648904	66649207	TIPIN,	SCARNA14	9375
chr15	69113400	69113854		ANP32A	391
chr15	71407401	71407891	CT62,THSD4,	THSD4	26142
chr15	71629863	71630051	THSD4,	AC108861.1	137869
chr15	72181265	72181483	MYO9A,	U2	156150
chr15	73976440	73976765	CD276,	NPTN	50846
chr15	75229858	75230292	COX5A,	C15orf17	30613
chr15	77910882	77911116	LINGO1,	AC090984.1	134052
chr15	77925827	77926063		LINGO1	1236
chr15	84863805	84863995		GOLGA6L4	40625
chr15	85259260	85259466	SEC11A,	NMB	57569
chr15	86497505	86497691		KLHL25	159337
chr15	88018798	88018984		U6	1371
chr15	90437264	90437458	C15orf38-AP3S2,	AP3S2	152
chr15	90701228	90701500		AC091167.3	8104
chr15	99791368	99791669	LRRC28,TTC23,	LRRC28	174
chr15	100105351	100105909	MEF2A,	MEF2A	503
chr15	100273412	100273605	LYSMD4,	LYSMD4	1294
chr15	100972144	100972345	CERS3,	AC015723.1	81806
chr15	101419832	101420285	ALDH1A3,	LRRK1	39361
chr15	101792316	101792575		CHSY1	308
chr16	691850	692252	FAM195A,	AL022341.1	363
chr16	857617	858136	PRR25,	GNG13	7152
chr16	1030910	1031141	AC009041.2,	SOX8	782
chr16	1358712	1359026	AC120498.2,	UBE2I	295
chr16	1823088	1823462	EME2,MRPS34,	NME3	1565
chr16	2033917	2034404	GFER,	GFER	299
chr16	2265057	2265356		PGP	384
chr16	4364029	4364264		GLIS2	615
chr16	4365714	4366007	GLIS2,	GLIS2	16364
chr16	11890292	11890482	ZC3H7A,	ZC3H7A	13979
chr16	14164917	14165396		MKL2	7988
chr16	15050885	15051250		PDXDC1	17531
chr16	15053919	15054129		PDXDC1	14575
chr16	15065392	15065618		PDXDC1	3094
chr16	15075712	15075932	PDXDC1,	PDXDC1	14396
chr16	15097517	15097875	PDXDC1,	Y_RNA	88283
chr16	15119450	15119639	PDXDC1,	MIR1972-1	15290
chr16	16886008	16886194		Y_RNA	478033
chr16	21579959	21580227		CTB-31N19.2	18399
chr16	22625489	22626754		RP11-21M24.1	177085
chr16	22629878	22630152		RP11-21M24.1	180979
chr16	22642925	22643151		HS3ST2	182460
chr16	22645245	22645442		HS3ST2	180154
chr16	22707029	22707238		HS3ST2	118364
chr16	25269235	25269566	ZKSCAN2,	ZKSCAN2	545
chr16	30913425	30913674	CTF1,	BCL7C	7926
chr16	32096420	32096620		AC133485.1	167520
chr16	32102821	32103482		AC133485.1	160888
chr16	32105267	32105510		AC133485.1	158651
chr16	32107639	32108005		AC133485.1	156218
chr16	32108741	32108927		AC133485.1	155206
chr16	32133710	32133899		AC133485.1	130235
chr16	32141156	32141382		AC133485.1	122771
chr16	32399804	32400000		AC133485.1	200468
chr16	32426109	32426472		AC133485.1	226856
chr16	32437456	32437678		AC133485.1	238133
chr16	32828114	32828617		IGHV2OR16-5	30592
chr16	32832625	32832839		IGHV2OR16-5	26226
chr16	32835801	32836019		IGHV2OR16-5	23048
chr16	32843563	32844483		IGHV2OR16-5	14935
chr16	32847047	32847432		IGHV2OR16-5	11718
chr16	32848193	32848721		IGHV2OR16-5	10501
chr16	32849097	32849782		IGHV2OR16-5	9518
chr16	32850522	32850799		IGHV2OR16-5	8297
chr16	32851141	32852012		IGHV2OR16-5	7381
chr16	33044058	33044318		AC138915.1	147366
chr16	33046422	33046674		AC138915.1	149726
chr16	33052528	33052758		TP53TG3B	151513
chr16	33294009	33294313		AC138915.1	397339
chr16	33387913	33388107		AC133561.1	390855
chr16	33400043	33400335		AC133561.1	378676
chr16	33422685	33422951		AC133561.1	356047
chr16	33520415	33520730		AC133561.1	258292
chr16	33521058	33521412		AC133561.1	257630
chr16	33531094	33531546		AC133561.1	247545
chr16	33537790	33538207		AC133561.1	240866
chr16	33538711	33539200		AC133561.1	239909
chr16	33547758	33548013		AC133561.1	230979
chr16	33575835	33576285		AC133561.1	202805
chr16	33585340	33585597		AC133561.1	193396
chr16	46482728	46482996		ORC6	240696
chr16	46492037	46492331		ORC6	231374
chr16	46494182	46494540		ORC6	229197
chr16	51147729	51147931		5S_rRNA	244344
chr16	53164219	53164508	CHD9,	CHD9	26091
chr16	68268326	68268578	ESRP2,	PLA2G15	10755
chr16	74063990	74064203		RP11-133M24.1	88673
chr16	74808523	74808778	FA2H,	MLKL	73861
chr16	81478006	81478490		CMIP	527
chr16	85678549	85679281	KIAA0182,	KIAA0182	9123
chr16	89394852	89395272	ANKRD11,	ANKRD11	43256
chr16	89579951	89580136	SPG7,	SPG7	10058
chr16	89766782	89767024	SPATA2L,	ZNF276	19905
chr16	89894842	89895234	SPIRE2,	FANCA	11973
chr16	90088916	90089194	GAS8,	DBNDD1	2529
chr17	165161	165351	RPH3AL,	C17orf97	94862
chr17	236027	236233		C17orf97	23988
chr17	966807	967168	ABR,	ABR	31925
chr17	7307166	7307390	C17orf61,PLSCR3,	NLGN2	4224
chr17	19552122	19552377	ALDH3A2,	ALDH3A2	7208
chr17	20781168	20781383	AC090774.1,CCDC144NL,	CCDC144NL	9737
chr17	20784283	20784640	AC090774.1,CCDC144NL,	CCDC144NL	12923
chr17	21507074	21507375		C17orf51	29443
chr17	21536936	21537144		C17orf51	59259
chr17	21539123	21539311		C17orf51	61436
chr17	21548611	21548920		C17orf51	70984
chr17	21559396	21559651		C17orf51	81742
chr17	21564303	21564548		C17orf51	86644
chr17	21668762	21668982		FAM27L	156498
chr17	25268025	25268341		RP11-173M1.1	332950
chr17	25268890	25269145		RP11-173M1.1	332115
chr17	25272399	25272708		RP11-173M1.1	328579
chr17	25274843	25275028		RP11-173M1.1	326197
chr17	25276886	25277430		RP11-173M1.1	323975
chr17	25280561	25280765		RP11-173M1.1	320470
chr17	25291759	25292155		RP11-173M1.1	309176
chr17	25296433	25296919		RP11-173M1.1	304457
chr17	25299010	25299242		RP11-173M1.1	302007
chr17	25299834	25300027		RP11-173M1.1	301202
chr17	25301534	25302247		RP11-173M1.1	299242
chr17	25305128	25305326		RP11-173M1.1	295906
chr17	25335258	25335510		RP11-173M1.1	265749
chr17	25445375	25445580		RP11-173M1.1	155655
chr17	26057448	26057637		SCARNA20	288253
chr17	26161316	26161599		NOS2	33902
chr17	26733180	26733367	SLC46A1,	AC002094.1	33163
chr17	27342495	27342726	AC024619.2,	SEZ6	9152
chr17	27503577	27503762	MYO18A,	MYO18A	36233
chr17	27619807	27620068	NUFIP2,	AC005412.1	88445
chr17	27717137	27717409		TAOK1	670
chr17	27893157	27893471	ABHD15,	TP53I13	2425
chr17	28289606	28289861	EFCAB5,	EFCAB5	5640
chr17	30185764	30186267	C17orf79,	SUZ12	78040
chr17	31518069	31518362	ACCN1,	MYO1D	314313
chr17	34042619	34042820	AP2B1,	RPL17P42	4187
chr17	34900474	34900756	AC126327.1,	GGNBP2	158
chr17	35074512	35074743		CTB-75G16.1	143463
chr17	35715956	35716588	ACACA,	C17orf78	16713
chr17	36241492	36241695		U6	25907
chr17	36306171	36306385		AC091199.1	143519
chr17	36316832	36317033		MRPL45	136057
chr17	36387345	36387606	RP11-1407O15.2,	Y_RNA	299
chr17	36905688	36906298	AC006449.1,	PCGF2	1435
chr17	37033259	37033765	LASP1,	RPL23	23448
chr17	37607482	37607721	MED1,	CDK12	10137
chr17	38000782	38001003	IKZF3,	AC079199.2	5115
chr17	39032145	39032357	KRT20,	KRT12	8789
chr17	40713984	40714224	COASY,	MLX	4974
chr17	40828126	40828384	PLEKHH3,	PLEKHH3	147
chr17	41379602	41379799	AC109326.1,	AC109326.1	3154
chr17	41380930	41381118	AC109326.1,	AC109326.1	4478
chr17	43971616	43971815	MAPT,	MAPT	185
chr17	43979797	43980002	MAPT,	MAPT	59804
chr17	44828695	44828897	NSF,	RPS7P11	29263
chr17	47647412	47647732	RP5-1029K10.4,RP5-1029K10.2,	NXPH3	5648
chr17	49021790	49022212	RP11-700H6.2,RP11-700H6.1,	TOB1	76662
chr17	49482499	49482689		RP11-1018N14.5	34420
chr17	50196539	50196826	CA10,	RP11-958E11.1	616088
chr17	50925748	50925997		AC102948.2	13608
chr17	51678077	51678289		KIF2B	222056
chr17	53045875	53046252	STXBP4,COX11,	STXBP4	31113
chr17	54048639	54048853		ANKFN1	182090
chr17	54530808	54530995	ANKFN1,	RP11-45J24.1	119499
chr17	55115193	55115392		AKAP1	47258
chr17	55162139	55162536		AKAP1	213
chr17	55162790	55163265	AKAP1,	AKAP1	10869
chr17	55288061	55288249		AC003950.1	8341
chr17	55298519	55298723		MSI2	34591
chr17	56053252	56053447	VEZF1,	CUEDC1	20665
chr17	56183620	56183820		AC015813.1	23155
chr17	56241196	56241434		OR4D2	5702
chr17	57146180	57146540	TRIM37,	AC099850.1	37599
chr17	57483646	57483840		DHX40	159143
chr17	57564699	57564935		DHX40	78069
chr17	58049784	58049976	AC005702.2,	RNFT1	7758
chr17	58955691	58955896	BCAS3,	BCAS3	8618
chr17	59486808	59487042	TBX2,	C17orf82	2187
chr17	59494189	59494513		TBX4	35428
chr17	59698581	59698989		NACA2	30222
chr17	59925550	59925872	BRIP1,	Y_RNA	188483
chr17	60272793	60272981		AC008158.1	41445
chr17	60379143	60379364		RP11-51L5.1	17991
chr17	60402452	60402680		EFCAB3	45013
chr17	60555899	60556591	TLK2,	TLK2	1884
chr17	61034935	61035178		TANC2	51841
chr17	63262008	63262309		GNA13	209238
chr17	63264369	63264586		GNA13	211557
chr17	63588419	63588651		AXIN2	30770
chr17	63922296	63922505	CEP112,	CEP112	99739
chr17	64127628	64127858	CEP112,	CEP112	61681
chr17	64142895	64143086	CEP112,	CEP112	76928
chr17	64212610	64212877	APOH,	CEP112	24549
chr17	64794863	64795442	PRKCA,	CACNG5	36082
chr17	66097584	66098037	AC005332.1,	C17orf58	108045
chr17	66196437	66196915		AMZ2	47469
chr17	66988722	66988928	ABCA9,	ABCA9	3543
chr17	67679078	67679324		AC004562.1	278647
chr17	68436853	68437058		AC002539.1	311955
chr17	68793735	68794007		U6	513438
chr17	69286991	69287205		U6	20211
chr17	69412265	69412454		U7	118000
chr17	70117544	70117825	SOX9,AC005152.2,	AC005152.2	750
chr17	70636631	70636828		AC080037.2	118
chr17	72503129	72503412		C17orf77	77547
chr17	72649249	72649483		RAB37	17351
chr17	72978033	72978335		CDR2L	5543
chr17	73257544	73257825	MRPS7,GGA3,	AC011933.2	77223
chr17	73521844	73522367	LLGL2,	CASKIN2	10478
chr17	73717398	73717860	ITGB4,	ITGB4	3147
chr17	73874090	73874722	TRIM47,	WBP2	22905
chr17	74227383	74227612	RNF157,	ATF4P3	4610
chr17	74581929	74582296	ST6GALNAC2,	CYGB	48330
chr17	75143558	75143749	SEC14L1,	AC015815.8	34723
chr17	75189165	75189371	SEC14L1,	AC068594.1	30879
chr17	75276892	75277132		2009-09-01	480
chr17	75369079	75369327	SEPT9,	2009-09-01	2962
chr17	75846418	75846740		U1	69601
chr17	75859848	75860197		U1	56157
chr17	75883649	75883979		AC015804.1	5155
chr17	76124473	76124865	TMC6,	TMC8	2190
chr17	76337740	76338190	AC061992.2,	PGS1	36770
chr17	77783836	77784253		AC100791.2	433
chr17	77817880	77818146		CBX4	4785
chr17	78428441	78428979		RP11-93C20.1	87293
chr17	79479530	79480476	RP13-766D20.1,ACTG1,	RP13-766D20.2	1070
chr17	79486256	79486634	RP13-766D20.2,	ACTG1	6618
chr17	79680528	79680959	SLC25A10,	ARL16	29789
chr17	79790807	79790992	FAM195B,	AC174470.1	6366
chr17	79829381	79829644		ARHGDIA	230
chr17	79884422	79884652	MAFG,	AC145207.1	1168
chr17	79895255	79895519		PYCR1	226
chr17	79917490	79918055	NOTUM,	MYADML2	12663
chr17	79924668	79925063		NOTUM	5149
chr17	79951982	79952291	ASPSCR1,	LRRC45	29143
chr17	79961548	79961751	ASPSCR1,	LRRC45	19630
chr17	79977652	79978210	STRA13,	LRRC45	3349
chr17	79978920	79979296	STRA13,	LRRC45	2172
chr17	79994688	79995227	DCXR,	STRA13	14163
chr17	80023524	80023960	DUS1L,	DUS1L	388
chr17	80055189	80055489	FASN,	DUS1L	31659
chr17	80188704	80189147	SLC16A3,	SLC16A3	1218
chr17	80544147	80544401	FOXK2,	FOXK2	7024
chr18	112236	112462		USP14	46134
chr18	3262160	3262412	MYL12B,	MYL12B	129
chr18	7566895	7567233		PTPRM	753
chr18	8765823	8766016	CCDC165,	CCDC165	16166
chr18	10042330	10042539		5S_rRNA	197591
chr18	15167724	15167942		POTEC	624234
chr18	15171575	15171819		POTEC	628098
chr18	15173901	15174097		POTEC	630400
chr18	15179227	15179466		POTEC	635747
chr18	15403800	15404052		AP005901.1	73645
chr18	15409152	15409560		AP005901.1	79075
chr18	44028328	44028609	RNF165,	AC015959.1	111297
chr18	55253854	55254208	FECH,	AC027097.2	91823
chr18	76529319	76529516		SALL3	210857
chr19	555950	556238		BSG	15216
chr19	933076	933583	ARID3A,	C19orf22	20104
chr19	940714	941183	ARID3A,	C19orf22	27723
chr19	1227682	1228319	STK11,	ATP5D	13748
chr19	1248075	1248930	MIDN,	C19orf26	10512
chr19	1266357	1266568		CIRBP	2804
chr19	1383662	1383900	NDUFS7,	NDUFS7	122
chr19	1725745	1726033		ONECUT3	27773
chr19	1864812	1865054		KLF16	1369
chr19	2168878	2169317	DOT1L,	AP3D1	17541
chr19	2227530	2227788	DOT1L,	SF3A2	9157
chr19	2229313	2229691	DOT1L,	SF3A2	7314
chr19	2332961	2333264	AC004410.1,	LSM7	4498
chr19	2900442	2900694	ZNF77,	ZNF57	328
chr19	3062605	3062793	AES,	AES	328
chr19	4123980	4124340	MAP2K2,	MAP2K2	20949
chr19	7515670	7515862	ARHGEF18,	C19orf45	42096
chr19	10735951	10736317	SLC44A2,	AC011475.1	15581
chr19	14228912	14229354		PRKACA	559
chr19	17356171	17357104		NR2F6	486
chr19	17357316	17357510		NR2F6	1262
chr19	33160965	33161262	ANKRD27,	RGS9BP	5199
chr19	34286735	34286924		KCTD15	921
chr19	35760536	35760923	USF2,	HAMP	12680
chr19	38472785	38473034	SIPA1L3,	WDR87	75592
chr19	45348060	45348269		PVRL2	1228
chr19	48857899	48858086	TMEM143,	SYNGR4	9664
chr19	50639126	50639533		MYH14	67555
chr2	677227	677631	AC092159.2,TMEM18,	TMEM18	642
chr2	7571482	7571671	AC013460.1,	AC010904.1	106383
chr2	7903405	7903627		AC092580.1	26290
chr2	10091888	10092404	GRHL1,	GRHL1	8947
chr2	20212419	20212635	MATN3,	MATN3	14913
chr2	21709268	21709599	AC011752.1,AC067959.1,	APOB	442488
chr2	24307317	24307544	TP53I3,AC008073.6,	TP53I3	234
chr2	25565156	25565436	DNMT3A,	DNMT3A	542
chr2	28113111	28113362	BRE,RBKS,MRPL33,	BRE	359
chr2	35972707	35972906		AC068274.1	22598
chr2	38603876	38604109	ATL2,	ATL2	256
chr2	40032509	40032838		THUMPD2	26266
chr2	43874556	43874845	PLEKHH2,	Y_RNA	26577
chr2	46525730	46526125	EPAS1,	EPAS1	36901
chr2	55844753	55845088	SMEK2,	SMEK2	171
chr2	60780700	60781414	BCL11A,	BCL11A	422
chr2	65827693	65828167	AC007389.3,AC074391.1,	Vault	45262
chr2	68948973	68949348	ARHGAP25,	ARHGAP25	12752
chr2	71693595	71693853	DYSF,	U6	86736
chr2	71723355	71723613	DYSF,	DYSF	73784
chr2	74636201	74636422		WDR54	12493
chr2	86850179	86850747	RNF103,VPS24,	RNF103	295
chr2	87585828	87586360	AC068279.2,	AC068279.1	10262
chr2	87622994	87623325		AC068279.3	15269
chr2	87623839	87624097		AC068279.3	16078
chr2	87641524	87642203		AC068279.3	33973
chr2	87655825	87656048		AC068279.3	48046
chr2	88206741	88206982	RGPD2,	AC108479.1	61266
chr2	89074770	89074989	ANKRD36BP2,	ANKRD36BP2	25567
chr2	89077555	89077985	ANKRD36BP2,	ANKRD36BP2	22677
chr2	89884443	89884841		IGKV2D-40	5959
chr2	90413045	90413242		AC113612.2	118804
chr2	90416811	90417001		AC233263.2	115462
chr2	90417592	90418137		AC233263.2	114503
chr2	90430486	90430742		AC233263.2	101754
chr2	90439364	90439588		AC233263.2	92892
chr2	91644896	91645111		AC018696.2	33892
chr2	91658081	91658495		AC018696.2	20608
chr2	91662431	91662984		AC018696.2	16188
chr2	91682199	91682493		AC018696.3	58254
chr2	91683288	91683582		AC018696.3	57165
chr2	91690735	91691176		AC018696.3	5431
chr2	91693303	91694088	AC018696.1,	AC018696.3	8171
chr2	91728290	91728615		AC018696.5	4536
chr2	91738124	91738487		AC018696.3	2294
chr2	91768281	91768514		AC116050.1	9138
chr2	91770686	91771111		AC116050.1	6637
chr2	91773418	91773757		AC116050.1	3948
chr2	91773945	91774357		AC116050.1	3385
chr2	91780369	91780821	AC116050.1,	AC018696.2	46145
chr2	91781539	91781749	AC116050.1,	AC018696.2	47194
chr2	91781941	91782827	AC116050.1,	AC018696.2	47934
chr2	91783610	91783930	AC116050.1,	AC018696.2	49320
chr2	91789380	91789592	AC116050.1,	AC018696.2	55036
chr2	91789968	91790200	AC116050.1,	AC018696.2	55634
chr2	91790694	91790981	AC116050.1,	AC018696.2	56387
chr2	91792064	91793389	AC116050.1,	AC018696.2	58276
chr2	91793758	91794009	AC116050.1,	AC018696.2	59433
chr2	91795276	91795790	AC116050.1,	AC018696.2	61083
chr2	91796306	91796518	AC116050.1,	AC018696.2	61962
chr2	91797091	91797397	AC116050.1,	AC018696.2	62794
chr2	91798558	91798797	AC116050.1,	5S_rRNA	64205
chr2	91799257	91799459	AC116050.1,	5S_rRNA	63525
chr2	91800827	91801445	AC116050.1,	5S_rRNA	61747
chr2	91802512	91802890	AC116050.1,	5S_rRNA	60182
chr2	91806987	91807269	AC116050.1,	5S_rRNA	55755
chr2	91821609	91821861		5S_rRNA	41148
chr2	91838446	91838639	AC027612.6,	5S_rRNA	24340
chr2	91867906	91868178		AC027612.6	20067
chr2	91882840	91883218	AC027612.3,	AC027612.2	8522
chr2	91884915	91885119	AC027612.3,	AC027612.2	10510
chr2	91887459	91887769	AC027612.3,	AC027612.2	13107
chr2	91890276	91890574	AC027612.3,	AC027612.2	15918
chr2	91895831	91896192	AC027612.3,	AC027612.2	21504
chr2	91901605	91901820	AC027612.3,	AC027612.3	1576
chr2	91921782	91922009		AC027612.4	2856
chr2	91975361	91975815		AC127391.1	30209
chr2	91977430	91977660		AC127391.1	28252
chr2	92049806	92050018		PABPC1P6	16083
chr2	92050705	92051051		PABPC1P6	15117
chr2	92057658	92057912		PABPC1P6	8210
chr2	92187742	92187942		AC127391.5	68102
chr2	96515897	96516351	AC073995.2,	NCRNA00342	34161
chr2	96524726	96525143	AC073995.2,	NCRNA00342	42971
chr2	96602970	96603558	AC073995.2,	AC073995.2	10287
chr2	96605239	96605471	AC073995.2,	AC073995.2	12378
chr2	96605834	96606205	AC073995.2,	AC073995.2	13042
chr2	97813968	97814641	ANKRD36,	FAHD2B	53685
chr2	100105958	100106398	REV1,	REV1	26928
chr2	103035480	103035684	IL18RAP,	IL18RAP	323
chr2	103539228	103539472		AC007251.2	27170
chr2	110371178	110371414	SEPT10,	2010-09-01	209
chr2	112960185	112960387		ZC3H6	72885
chr2	113190351	113190905	RGPD8,	RGPD8	10435
chr2	114173788	114174254		AC016745.3	8051
chr2	120517112	120517434	PTPN4,	PTPN4	257
chr2	121156720	121157067		TMEM185B	176341
chr2	125944403	125944592		AC019159.1	505927
chr2	127864644	127864939	BIN1,	BIN1	214
chr2	129066924	129067330	HS6ST1,	HS6ST1	19357
chr2	131113296	131113838	PTPN18,	PTPN18	2870
chr2	131850433	131850992	FAM168B,	PLEKHB2	11707
chr2	132773431	132773758		RP1-156L9.1	21860
chr2	132774222	132774410		RP1-156L9.1	22582
chr2	132775138	132775425		RP1-156L9.1	23547
chr2	132782744	132783365		RP1-156L9.1	31320
chr2	133009314	133009703	ANKRD30BL,	CDC27P1	10392
chr2	133015838	133016128		ANKRD30BL	441
chr2	133016371	133016739		ANKRD30BL	1013
chr2	133053635	133053833		AC097532.2	1784
chr2	133080665	133080859		AC097532.2	28812
chr2	146267067	146267261		AC064865.1	177749
chr2	150110598	150110787		FAM8A3P	66414
chr2	152039846	152040053	AC018731.3,	FABP5P10	2752
chr2	160568772	160569059	MARCH7,AC009961.3,	AC009961.3	386
chr2	164592821	164593039		FIGN	408
chr2	165405359	165405564	GRB14,	GRB14	51899
chr2	165477562	165478231	GRB14,	GRB14	1429
chr2	171571026	171571329	AC007405.2,	SP5	683
chr2	171573283	171573558	SP5,	AC007405.2	2343
chr2	173600422	173600613	RAPGEF4,AC018712.3,	RAPGEF4	177
chr2	176032804	176033016	AC096649.2,ATF2,	MIR933	473
chr2	203399503	203399832	BMPR2,	AC009960.1	79269
chr2	207838413	207838619		AC007879.1	199842
chr2	208634346	208634802		FZD5	287
chr2	213484522	213484717	AC093865.1,	ERBB4	81054
chr2	219433423	219433652	RQCD1,	RQCD1	116
chr2	221128135	221128378	AC114765.1,	AC067956.1	187143
chr2	222105881	222106104		AC019208.1	244959
chr2	223725392	223725693	ACSL3,	ACSL3	201
chr2	225450146	225450411		CUL3	168
chr2	232469159	232469423		NMUR1	74085
chr2	232571276	232571752	PTMA,	PTMA	826
chr2	235873727	235874018	SH3BP4,	SH3BP4	13456
chr2	235905083	235905443	SH3BP4,	SH3BP4	45598
chr2	240066960	240067201	HDAC4,	HDAC4	4411
chr2	240641055	240641268		AC093802.1	43392
chr2	241392048	241392248	GPC1,AC110619.2,	AC110619.1	300
chr2	242529982	242530201	THAP4,	BOK-AS1	31699
chr20	11871601	11871952	BTBD3,	BTBD3	198
chr20	25741728	25741929		ZNF337	64351
chr20	25753491	25753749	FAM182B,	ZNF337	76143
chr20	25865777	25865985		FAM182B	17095
chr20	25928044	25928373		RP4-760C5.5	8239
chr20	26080185	26080670		RP4-760C5.3	89260
chr20	26141714	26141929		RP13-329D4.3	26987
chr20	26142442	26142697		RP13-329D4.3	27735
chr20	26143875	26144282		RP3-410C9.2	27546
chr20	26200319	26200597		RP3-410C9.1	10589
chr20	26207875	26208137		RP3-410C9.1	18137
chr20	26211105	26211485		RP3-410C9.1	21426
chr20	26240992	26241347		RP3-410C9.1	51300
chr20	29422501	29422698		FRG1B	189257
chr20	29447283	29447620		FRG1B	164405
chr20	29450441	29450654		RP4-610C12.2	895
chr20	29460785	29461221		RP4-610C12.2	11351
chr20	29469501	29469726		RP4-610C12.2	19961
chr20	29475873	29476084		RP4-610C12.2	26326
chr20	29592733	29593496	RP4-610C12.1,	FRG1B	18742
chr20	29600737	29601141		RP4-610C12.1	4533
chr20	29602006	29602577		RP4-610C12.1	5885
chr20	29618751	29619181	FRG1B,	FRG1B	6907
chr20	29638336	29638532	RP11-348I14.4,	MLLT10P1	374
chr20	29645512	29645897		MLLT10P1	7644
chr20	29651444	29652310		MLLT10P1	13817
chr20	30160718	30160988	HM13-AS1,	U6	8039
chr20	30709670	30709958	TM9SF4,	TM9SF4	37132
chr20	30945759	30946024		ASXL1	255
chr20	33104327	33104530	DYNLRB1,	MAP1LC3A	30229
chr20	36661931	36662259	RPRD1B,	TTI1	225
chr20	46523632	46523907		U7	9322
chr20	62339133	62339336	ZGPAT,ARFRP1,	ZGPAT	152
chr20	62909265	62909622	PCMTD2,	NCRNA00266-1	12294
chr21	9655010	9655261		CR381670.1	28055
chr21	9723195	9723447		CR381653.1	457847
chr21	9849428	9849788		CR381653.1	331560
chr21	9852274	9852660		CR381653.1	328701
chr21	10141183	10141620		CR381653.1	39766
chr21	10421624	10421850		IGHV1OR21-1	440885
chr21	10446471	10446724		IGHV1OR21-1	416024
chr21	10475800	10475986		IGHV1OR21-1	386729
chr21	10479040	10479362		IGHV1OR21-1	383421
chr21	10480018	10480362		IGHV1OR21-1	382432
chr21	10497859	10498388		IGHV1OR21-1	364498
chr21	10503816	10504098		IGHV1OR21-1	358665
chr21	10513730	10513936		IGHV1OR21-1	348789
chr21	10544724	10545179		IGHV1OR21-1	317670
chr21	10554989	10555210		IGHV1OR21-1	307522
chr21	10556285	10556590		IGHV1OR21-1	306184
chr21	10615505	10615819		IGHV1OR21-1	246960
chr21	10620166	10620424		IGHV1OR21-1	242327
chr21	10627210	10628340		IGHV1OR21-1	234847
chr21	10628542	10628922		IGHV1OR21-1	233890
chr21	10637064	10637357		IGHV1OR21-1	225411
chr21	10644861	10645127		IGHV1OR21-1	217628
chr21	10864175	10864574		AF254982.2	7744
chr21	10879049	10879382		SLC25A15P4	19866
chr21	10897724	10898011		SLC25A15P4	1214
chr21	10919822	10920050	TPTE,	TEKT4P2	951351
chr21	10920579	10920804	TPTE,	TEKT4P2	952106
chr21	10936322	10936624	TPTE,	CYCSP41	306
chr21	10940395	10940636	TPTE,	CYCSP41	4348
chr21	10945764	10946139	TPTE,	CYCSP41	9784
chr21	10948017	10948505	TPTE,	CYCSP41	12094
chr21	10960154	10960512	TPTE,	CYCSP41	24166
chr21	10972908	10973235	TPTE,	TPTE	3007
chr21	10984675	10985149	TPTE,	TPTE	14848
chr21	11021648	11022537	BAGE2,TPTE,	TPTE	31172
chr21	11025643	11025940	BAGE2,TPTE,	TPTE	34871
chr21	11027030	11027632	BAGE2,TPTE,	TPTE	36411
chr21	11028122	11028569	BAGE2,TPTE,	TPTE	37425
chr21	11032124	11032544	BAGE2,	TPTE	2615
chr21	11033446	11033736	BAGE2,	TPTE	3872
chr21	11034078	11034680	BAGE2,	TPTE	4660
chr21	11035009	11035354	BAGE2,	TPTE	5462
chr21	11036904	11037914	BAGE2,	TPTE	7690
chr21	11038917	11039380	BAGE2,	TPTE	9429
chr21	11039576	11039827	BAGE2,	TPTE	9982
chr21	11043814	11044883	BAGE2,	TPTE	14629
chr21	11046337	11046899	BAGE2,	TPTE	16899
chr21	11047629	11048113	BAGE2,	TPTE	18152
chr21	11048305	11048981	BAGE2,	TPTE	18924
chr21	11050016	11050332	BAGE2,	TPTE	20455
chr21	11050578	11050991	BAGE2,	TPTE	21065
chr21	11052514	11052701	BAGE2,	TPTE	22888
chr21	11054299	11055221	BAGE2,	TPTE	25041
chr21	11056311	11056573	BAGE2,	TPTE	26723
chr21	11056927	11057346	BAGE2,	TPTE	27417
chr21	11058330	11058626	BAGE2,	BAGE2	155
chr21	11059014	11060204	BAGE2,	BAGE2	1286
chr21	11060639	11061812	BAGE2,	BAGE2	2902
chr21	11062313	11062985	BAGE2,	BAGE2	4326
chr21	11064591	11065533	BAGE2,	BAGE2	6739
chr21	11067902	11068314	BAGE2,	BAGE2	9785
chr21	11068736	11068982	BAGE2,	BAGE2	10536
chr21	11072295	11073281	BAGE2,	BAGE2	14465
chr21	11073560	11073915	BAGE2,	BAGE2	15414
chr21	11074732	11075175	BAGE2,	BAGE2	16630
chr21	11079218	11080067	BAGE2,	BAGE2	21319
chr21	11080465	11080663	BAGE2,	BAGE2	22241
chr21	11082015	11082372	BAGE2,	BAGE2	23870
chr21	11082857	11083545	BAGE2,	BAGE2	24878
chr21	11084325	11085128	BAGE2,	BAGE2	26403
chr21	11087468	11087861	BAGE2,	BAGE2	29341
chr21	11088865	11089529	BAGE2,	BAGE2	30874
chr21	11090730	11090977	BAGE2,	BAGE2	32530
chr21	11094485	11095020	BAGE2,	BAGE2	36429
chr21	11095226	11095718	BAGE2,	BAGE2	37149
chr21	11096861	11097067	BAGE2,	BAGE2	38641
chr21	11100104	11100470		BAGE2	1307
chr21	11103511	11103840		BAGE2	4695
chr21	11110287	11110848		BAGE2	11587
chr21	11111100	11111433		BAGE2	12286
chr21	11115362	11115609		BAGE2	16505
chr21	11118098	11118749		BAGE2	19443
chr21	11123354	11123645		BAGE2	24519
chr21	11125036	11125508		BAGE2	26292
chr21	11125900	11126092		BAGE2	27016
chr21	11126360	11127248		BAGE2	27824
chr21	11128622	11129100		BAGE2	29881
chr21	11132705	11132891		BAGE2	33818
chr21	11136053	11136341		BAGE2	37217
chr21	11137410	11137723		BAGE2	38586
chr21	11140392	11141021		BAGE2	41726
chr21	11142788	11142981		BAGE2	43904
chr21	11143564	11144062		BAGE2	44833
chr21	11152015	11152536		BAGE2	53295
chr21	11155651	11155971		VN1R7P	754
chr21	11156772	11157017		VN1R7P	1837
chr21	11157667	11157869		VN1R7P	2711
chr21	11158171	11158644		VN1R7P	3350
chr21	11159082	11160351		VN1R7P	4659
chr21	11160847	11161837		VN1R7P	6285
chr21	11162412	11163014		VN1R7P	7656
chr21	11163945	11164176		VN1R7P	9003
chr21	11164644	11164881		VN1R7P	9705
chr21	11167035	11167278		VN1R7P	12099
chr21	11172529	11172812		VN1R7P	17613
chr21	11173246	11174219		VN1R7P	18675
chr21	11174419	11174894		VN1R7P	19599
chr21	11178589	11178807		VN1R7P	23641
chr21	11179436	11179883		VN1R7P	24602
chr21	11180951	11181421	EIF3FP1,	VN1R7P	26129
chr21	11181619	11182022	EIF3FP1,	VN1R7P	26763
chr21	11182406	11182841		EIF3FP1	808
chr21	11183038	11183931		EIF3FP1	1669
chr21	14401710	14401925		ANKRD30BP2	8663
chr21	14414657	14414895	ANKRD30BP2,	ANKRD30BP2	329
chr21	14416489	14416678	ANKRD30BP2,	U6	3320
chr21	14439794	14440014		AP001464.4	50891
chr21	14442525	14442718		AJ239321.3	49943
chr21	14444651	14444932		AJ239321.3	47773
chr21	19798406	19798600	TMPRSS15,	TMPRSS15	22530
chr21	37507694	37508017	CBR3,AP000689.8,AP000689.1,	AP000688.14	8917
chr21	38338753	38338938	AP000704.5,HLCS,	MRPL20P1	28097
chr21	42539904	42540177	BACE2,TMPRSS3,	NCRNA00228	11983
chr21	43373697	43374166	C2CD2,MX2,TMPRSS3,	C2CD2	303
chr21	44313624	44313833	NDUFV3,MX2,	NDUFV3	3306
chr21	44836836	44837136	SIK1,MX2,	NCRNA00319	29495
chr21	45196414	45196644	MX2,	CSTB	203
chr21	45284207	45284502	MX2,	AGPAT3	712
chr21	45285033	45285531	AGPAT3,MX2,	AGPAT3	1218
chr21	46293177	46293406	PTTG1IP,	PTTG1IP	344
chr21	46825488	46825807	COL18A1,	BX322559.3	26097
chr21	46933143	46933749	SLC19A1,COL18A1,	SLC19A1	9411
chr21	47878385	47878615	AP000337.1,	DIP2A	312
chr22	16956464	16956726	LA16c-68B10.4,	ACTR3BP6	10815
chr22	17376078	17376412		AC006548.19	2090
chr22	17601380	17601609	CECR6,	AC006946.15	981
chr22	17652186	17652777		CECR5	6304
chr22	20657648	20657892	AC011718.2,	AC011718.2	942
chr22	21680578	21680790		KB-1183D5.13	1353
chr22	25796922	25797198	LRP5L,	LRP5L	19516
chr22	29426851	29427046	ZNRF3-AS1,	KREMEN1	42117
chr22	29468577	29468826		KREMEN1	364
chr22	30648622	30648846	MTMR3,	LIF	5894
chr22	39151523	39151870	SUN2,	SUN2	262
chr22	45106669	45106876	PRR5,ARHGAP8,PRR5-ARHGAP8,	PRR5-ARHGAP8	14353
chr22	45151802	45152088	ARHGAP8,PRR5-ARHGAP8,	ARHGAP8	9164
chr22	46475801	46476399	MIRLET7BHG,	MIRLET7BHG	5777
chr22	46663602	46663851		TTC38	131
chr22	46773644	46773990	CELSR1,	CELSR1	296
chr3	13637075	13637313	FBLN2,	FBLN2	18204
chr3	42641990	42642220	NKTR,SEC22C,	NKTR	130
chr3	49131330	49131723	QRICH1,	QRICH1	482
chr3	50209073	50209447	SEMA3F,	MIR566	1499
chr3	50348636	50348867	HYAL1,	HYAL1	7204
chr3	54155912	54156340		CACNA2D3	448
chr3	75913415	75913756		ROBO2	42260
chr3	94425381	94425575		RP11-668N23.1	199014
chr3	96532984	96533406		EPHA6	230
chr3	105587595	105587856	CBLB,	CBLB	166680
chr3	107243736	107243965	BBX,	BBX	337
chr3	110548479	110548736		RP11-179A18.1	146606
chr3	112315685	112315997		ATG3	34948
chr3	116342901	116343109	LSAMP,	AC078784.1	41328
chr3	118959058	118959691	B4GALT4,B4GALT4-AS1,	B4GALT4	370
chr3	124444130	124444330		UMPS	4983
chr3	127309823	127310256	TPRA1,	TPRA1	427
chr3	128206688	128207955	GATA2,	RP11-475N22.4	733
chr3	129690224	129690502		RP11-93K22.6	2226
chr3	132964234	132964489	TMEM108,	TMEM108	134199
chr3	134093266	134093579	AMOTL2,	AMOTL2	326
chr3	137709656	137709871		CLDN18	7813
chr3	139108346	139108685	RP11-319G6.1,COPB2,	RP11-319G6.1	202
chr3	145878788	145879248	PLOD2,	PLOD2	239
chr3	150430907	150431094	RP11-103G8.2,	FAM194A	9242
chr3	153288678	153288870	RP11-23D24.2,	Y_RNA	36392
chr3	153567851	153568076	RP11-23D24.2,	RP11-217E22.5	31351
chr3	154191928	154192115		GPR149	44517
chr3	154199882	154200123		GPR149	52498
chr3	154321668	154321874		CTD-2501O3.3	53312
chr3	154343629	154343832		CTD-2501O3.3	31352
chr3	154486867	154487172		CTD-2501O3.1	92111
chr3	154609532	154609734		RP11-439C8.1	30827
chr3	154972791	154972976		RP11-451G4.3	36093
chr3	154974946	154975249		RP11-451G4.3	33879
chr3	155119617	155120048	RP11-639F1.2,PLCH1,	RP11-639F1.1	26253
chr3	155443409	155443619	PLCH1,	PLCH1	21517
chr3	155794008	155794291	KCNAB1,	RP11-111F10.3	31412
chr3	155801238	155801512	KCNAB1,	KCNAB1	36962
chr3	155811907	155812170	KCNAB1,	KCNAB1	26298
chr3	156533923	156534459	RP11-392A22.2,	PA2G4P4	5670
chr3	156578968	156579206	RP11-6F2.7,LEKR1,	RP11-392A22.2	44236
chr3	156656357	156656594	RP11-6F2.7,LEKR1,	KLF3P2	38871
chr3	157544445	157544655		RSRC1	279094
chr3	157745670	157746063	RP11-290K4.2,	RP11-290K4.1	49941
chr3	158277145	158277396	RP11-538P18.2,	MLF1	11681
chr3	158337781	158338021		MTAPP1	9255
chr3	158567771	158568160		GPR79	8216
chr3	158573176	158573483		GPR79	13580
chr3	158583735	158583953		GPR79	24095
chr3	158739990	158740303	IQCJ,IQCJ-SCHIP1,	IQCJ-SCHIP1	46894
chr3	158965225	158965458	IQCJ-SCHIP1,	IQCJ-SCHIP1	25691
chr3	158983675	158983992	IQCJ-SCHIP1,	IQCJ-SCHIP1	7199
chr3	159184089	159184412	IQCJ-SCHIP1,	RP11-441M10.1	79021
chr3	159943524	159943938	AC112641.1,	RP11-431I8.1	539
chr3	160385414	160385605		ARL14	9438
chr3	160439553	160439744		PPM1L	33741
chr3	160625585	160625863	PPM1L,	NMD3	196760
chr3	161100184	161100699		SPTSSB	9773
chr3	161184516	161184773		OTOL1	29951
chr3	161427017	161427251		AC112491.1	240081
chr3	161766086	161766443		RP11-774I5.1	226568
chr3	163937956	163938145		MIR1263	48706
chr3	164023032	164023239		MIR720	35993
chr3	164824369	164824623		SI	28213
chr3	165685062	165685440		BCHE	129991
chr3	167011066	167011282	ZBBX,	ZBBX	10814
chr3	167183797	167184158	SERPINI2,	SERPINI2	19184
chr3	167843327	167843512		GOLIM4	29656
chr3	167868609	167868812		GOLIM4	54947
chr3	167967737	167967998	EGFEM1P,	RP11-637O11.2	38473
chr3	167974483	167974671	EGFEM1P,	RP11-637O11.2	31764
chr3	168043688	168043894	EGFEM1P,	U2	149195
chr3	168064667	168065002	EGFEM1P,	U2	128151
chr3	168172819	168173061	EGFEM1P,	U2	20046
chr3	168700575	168700764		RP11-152C17.1	20192
chr3	168903617	168903819	MECOM,	MECOM	38196
chr3	169027424	169027645	MECOM,	MECOM	40508
chr3	169156175	169156394	MECOM,	RP11-641D5.2	9370
chr3	169513024	169513226	LRRC34,	AC078802.1	25442
chr3	169518939	169519254	LRRC34,	LRRC34	4407
chr3	169755722	169755990	GPR160,	GPR160	136
chr3	170307070	170307343	CLDN11,	SLC7A14	3343
chr3	170308265	170308784	CLDN11,	SLC7A14	4661
chr3	170310103	170310307	CLDN11,	SLC7A14	6342
chr3	170473052	170473289	CLDN11,	RP11-373E16.4	14016
chr3	170777816	170778007		SLC2A2	33372
chr3	170792839	170793050	TNIK,	TNIK	3749
chr3	171573278	171573475	TMEM212,	TMEM212-IT1	38849
chr3	171699046	171699233		FNDC3B	58278
chr3	171758150	171758446	FNDC3B,	FNDC3B	6405
chr3	172203699	172204032		AC007919.18	36152
chr3	172676440	172676732	SPATA16,	RP11-816B4.1	127567
chr3	172693274	172693475	SPATA16,	snoU13	342
chr3	173398558	173398748	NLGN1,	7SK	376778
chr3	173406751	173407070	NLGN1,	7SK	368520
chr3	174106338	174106537		NAALADL2	49925
chr3	174247994	174248246	NAALADL2,	7SK	101493
chr3	174913195	174913400	NAALADL2,	NAALADL2	60902
chr3	175178803	175179097	NAALADL2,	U6	63813
chr3	175485351	175485537	U6,NAALADL2,	UBE2V1P2	48986
chr3	176187321	176187576		5S_rRNA	293572
chr3	176327975	176328192	RP11-71G7.1,	5S_rRNA	152937
chr3	176438983	176439187	RP11-644C3.1,	5S_rRNA	41936
chr3	176975907	176976185		RP11-706D8.2	36184
chr3	177043805	177044043		ASS1P7	27750
chr3	177098569	177098783		RP11-706D8.3	31722
chr3	177191155	177191354	RP11-335L9.1,	RP11-706D8.3	124300
chr3	177756871	177757189		U6	31463
chr3	177962649	177962929	RP11-33A14.1,	KCNMB2	27931
chr3	177972444	177972630	RP11-33A14.1,	KCNMB2	18183
chr3	178005218	178005421	KCNMB2,RP11-33A14.1,	KCNMB2-IT1	131669
chr3	178176436	178176655	KCNMB2,	5S_rRNA	29467
chr3	178206090	178206346	KCNMB2,	KCNMB2	47775
chr3	178650690	178650904		RP11-385J1.2	72604
chr3	178706710	178706903		AC117456.1	104884
chr3	178723730	178723989		AC117456.1	87831
chr3	178811194	178811388		AC117456.1	400
chr3	179040856	179041092	ZNF639,	ZNF639	577
chr3	179555501	179555778	PEX5L,	PEX5L	17296
chr3	179566615	179566838	PEX5L,	PEX5L-AS1	26437
chr3	180243535	180243732		U8	16855
chr3	180618994	180619253	FXR1,	FXR1	10966
chr3	180904277	180904514	RP11-4B14.2,	U6	45129
chr3	180979597	180979956	RP11-4B14.2,	RP11-262M14.1	19087
chr3	181272550	181272782	RP11-4B14.2,	RP11-4B14.2	8578
chr3	181374894	181375109	RP11-4B14.2,	RP11-4B14.2	42279
chr3	181776970	181777217		RP11-416O18.2	62578
chr3	181830642	181830841		RP11-416O18.2	8930
chr3	182352307	182352567		RP11-646E18.2	9565
chr3	182735800	182735987	MCCC1,	DCUN1D1	32152
chr3	182889154	182889365		LAMP3	7632
chr3	182919748	182919999	MCF2L2,	MCF2L2	21772
chr3	182933623	182933833	MCF2L2,	MCF2L2	8240
chr3	183069414	183069721	MCF2L2,	MCF2L2	40688
chr3	183116384	183116698	MCF2L2,	RP11-393B14.1	48855
chr3	183122459	183122651	MCF2L2,	MCF2L2	4219
chr3	183278248	183278442		KLHL6	4868
chr3	183602474	183602717	RP11-315J22.5,PARL,	RP11-315J22.5	2747
chr3	183830569	183830943		HSP90AA5P	2384
chr3	183845169	183845357		EIF2B5	7563
chr3	183872983	183873363	DVL3,EIF2B5,	DVL3	1390
chr3	183948557	183948854	VWA5B2,EIF2B5,	VWA5B2	1682
chr3	184149616	184149803	RP11-433C9.2,EIF2B5,	THPO	53777
chr3	184511938	184512132		VPS8	17896
chr3	184976520	184976710	EHHADH,	EHHADH	4729
chr3	185195570	185195875	TMEM41A,MAP3K13,	RP11-110C15.4	59156
chr3	185543825	185544036		IGF2BP2	1086
chr3	186023281	186023639	DGKG,	DGKG	24412
chr3	186046019	186046239	DGKG,	DGKG	7852
chr3	186459973	186460264	RP11-573D15.8,KNG1,	PSMD10P2	18774
chr3	186461643	186461833	RP11-573D15.8,KNG1,	PSMD10P2	17155
chr3	186839014	186839318	RPL39L,	RTP1	76108
chr3	186996125	186996326	MASP1,	MASP1	1616
chr3	187167917	187168137		MASP1	158217
chr3	187233897	187234276		RP11-211G3.3	186014
chr3	187325163	187325370		RP11-211G3.3	94834
chr3	187371387	187371631		RP11-211G3.3	48592
chr3	187383544	187383737		RP11-211G3.3	36460
chr3	187386829	187387079	SST,	RP11-211G3.3	33147
chr3	187427022	187427229	RP11-211G3.3,	RTP2	6780
chr3	187497843	187498060		RP11-30O15.1	16023
chr3	187630538	187630867		BCL6	167187
chr3	187693428	187693821	RP11-132N15.3,	RP11-132N15.3	8869
chr3	188226597	188226799	LPP,	LPP	59240
chr3	188734240	188734526	TPRG1,	RP11-297K7.1	26459
chr3	188833392	188833590	TPRG1,	TPRG1	4545
chr3	188971993	188972201	TPRG1,	TPRG1	13288
chr3	189255787	189256049		TP63	93287
chr3	189718609	189718829	LEPREL1,	LEPREL1	13165
chr3	190796848	190797043		OSTN	120084
chr3	190851261	190851448		OSTN	65675
chr3	191393225	191393513		Y_RNA	34156
chr3	191601320	191601569		AC026320.1	92298
chr3	191754786	191754989		7SK	56023
chr3	191835470	191835735		FGF12-AS1	120223
chr3	191931463	191931779	FGF12,	FGF12-AS1	24205
chr3	192127306	192127577	FGF12,	FGF12	603
chr3	192279220	192279408	FGF12,	snoU13	27413
chr3	192451308	192451523	FGF12,	RNU1-20P	3910
chr3	193069493	193069783	ATP13A5,	ATP13A5	27837
chr3	193410879	193411143	OPA1,	OPA1-AS1	65885
chr3	193437833	193438035		RP11-528A4.3	45536
chr3	193440610	193440827		RP11-528A4.3	42751
chr3	193590189	193590399		RP11-528A4.2	28481
chr3	193855618	193855813	HES1,	RP11-135A1.2	6725
chr3	193859259	193859496		AC080129.2	4089
chr3	194304468	194304861	AC046143.5,	AC046143.5	246
chr3	194690652	194690883		AC106705.2	124549
chr3	195096299	195096516	ACAP2,	ACAP2	19466
chr3	195218103	195218546		AC091633.3	52546
chr3	195221475	195221694		AC091633.3	49286
chr3	195223610	195224121		AC091633.3	47005
chr3	195225163	195225409		AC091633.3	45585
chr3	195225631	195225835		AC091633.3	45138
chr3	195421679	195422407	AC069513.3,MUC20,	AC069513.3	1250
chr3	195427840	195428234	AC069513.3,MUC20,	AC069513.3	473
chr3	195437423	195437947	AC069513.3,MUC20,	MUC20	10068
chr3	195439714	195440596	AC069513.3,MUC20,	MUC20	7598
chr3	195444580	195444818	AC069513.3,MUC20,	MUC20	3054
chr3	195671154	195671373		U2	15617
chr3	195698565	195698829	SDHAP1,	SDHAP1	3931
chr3	195716547	195717124	SDHAP1,	AC024937.4	6773
chr3	195904482	195904716		Y_RNA	24621
chr3	196534049	196534249	PAK2,	PAK2	4940
chr3	196733402	196733622	MFI2,	MFI2	2462
chr3	197268586	197268799	BDH1,	BDH1	3337
chr3	197470609	197470807	FYTTD1,KIAA0226,	FYTTD1	5696
chr3	197484501	197484698	FYTTD1,	KIAA0226	8001
chr3	197563580	197563803	LRCH3,	AC055764.1	5524
chr4	27782	28181		ZNF595	25197
chr4	28855	29189		ZNF595	24157
chr4	67907	68431	ZNF595,	Z95704.2	17452
chr4	549158	549379		AC116565.1	21688
chr4	591517	591703		PDE6B	27763
chr4	651331	652221	PDE6B,	RP11-1191J2.2	2342
chr4	1016198	1016797	FGFRL1,	RP11-460I19.2	4968
chr4	1517296	1517533		NKX1-1	117295
chr4	1528590	1528842		NKX1-1	128597
chr4	1708760	1709022	SLBP,	TACC3	14336
chr4	1768193	1769067		FGFR3	26404
chr4	1797053	1797536	FGFR3,	FGFR3	5894
chr4	2431714	2432413	RP11-503N18.2,	ZFYVE28	11673
chr4	2737918	2738169		SH3BP2	56706
chr4	2845450	2846139	ADD1,	ADD1	9066
chr4	2964983	2965298	NOP14,	GRK4	194
chr4	3486278	3486635	DOK7,	DOK7	619
chr4	4954521	4954740		7SK	31839
chr4	5108648	5108966	STK32B,	STK32B	32480
chr4	8052478	8053036	ABLIM2,	ABLIM2	9594
chr4	9249917	9250318	AC108519.1,	RP11-1286E23.13	238
chr4	9273460	9273688	AC108519.1,	RP11-1286E23.18	516
chr4	11336492	11336768		MIR572	33821
chr4	11459789	11460018		RP11-281P23.1	10970
chr4	11676990	11677240	RP11-281P23.2,	RP11-281P23.2	46946
chr4	12112255	12112531		RP11-168E17.1	112682
chr4	14203760	14203967	RP11-669M16.1,	RP11-669M16.1	33009
chr4	14533626	14533814	RP11-458B24.2,	MTND2P31	25616
chr4	14966939	14967159	AC006296.3,	CPEB2	37249
chr4	14997566	14997766	AC006296.3,	AC006296.3	1537
chr4	15004132	15004356	CPEB2,	AC006296.3	575
chr4	15006057	15006429	CPEB2,	AC006296.3	2574
chr4	17812449	17812639	NCAPG,	NCAPG	101
chr4	37649864	37650100	RELL1,	RP11-36B15.1	59485
chr4	56212447	56212834	SRD5A3,	SRD5A3	12526
chr4	140097584	140097876	ELF2,	Y_RNA	23819
chr4	171011093	171011382	AADAT,	AADAT	692
chr4	185394260	185394718	IRF2,	IRF2	54704
chr4	186064256	186064477	SLC25A4,	AC093824.1	31931
chr4	190156277	190156553		RP11-818C3.1	233186
chr4	190547848	190548233		RP11-462G22.1	32718
chr4	190563797	190564736		RP11-462G22.1	16492
chr4	190573392	190573676		RP11-462G22.1	7225
chr4	190578609	190578879		RP11-462G22.1	2015
chr4	190589171	190589487		RP11-463J17.1	213341
chr4	190601593	190602127		RP11-463J17.1	200810
chr4	190613558	190614264		RP11-463J17.1	188759
chr4	190614910	190615157		RP11-463J17.1	187636
chr4	190618943	190619244		RP11-463J17.1	183576
chr4	190633849	190634198		U1	3155
chr4	190645565	190646363		U1	15096
chr4	190650226	190650525		U1	19507
chr4	190653594	190653791		U1	22824
chr4	190659571	190660322		U1	29078
chr4	190661359	190661718		U1	30670
chr4	190677082	190677383		U1	46364
chr4	190679153	190679465		U1	48441
chr4	190680110	190680360		U1	49367
chr5	16645	16866		RP11-811I15.1	41557
chr5	20350	20588		RP11-811I15.1	37844
chr5	29365	29576		RP11-811I15.1	28842
chr5	33239	33452		RP11-811I15.1	24967
chr5	44821	45090		RP11-811I15.1	13357
chr5	60278	60543		CTD-2231H16.1	31855
chr5	61281	62629		CTD-2231H16.1	30311
chr5	70247	70486		CTD-2231H16.1	21899
chr5	167982	168437	PLEKHG4B,	PLEKHG4B	958
chr5	218618	219016	SDHA,	CCDC127	487
chr5	228304	228637	SDHA,	SDHA	2587
chr5	321660	321975	AHRR,PDCD6,	AHRR	867
chr5	333316	333619	AHRR,PDCD6,	AHRR	10175
chr5	336194	336433	AHRR,PDCD6,	AHRR	7329
chr5	352126	353281	AHRR,PDCD6,	CTD-2083E4.5	62267
chr5	380973	381373	AHRR,	CTD-2228K2.1	37645
chr5	383787	384017	AHRR,	CTD-2228K2.1	34916
chr5	391472	391849	AHRR,	CTD-2228K2.1	27157
chr5	397029	398354	AHRR,	CTD-2228K2.1	21126
chr5	472345	472560	CTD-2228K2.5,	CTD-2228K2.7	5785
chr5	472868	473142	CTD-2228K2.5,	CTD-2228K2.5	147
chr5	579335	579662		CEP72	32888
chr5	590991	591178		CEP72	21302
chr5	633186	633423	CEP72,	CEP72	10948
chr5	693487	693745	TPPP,	RP11-310P5.1	81291
chr5	698659	698864		TPPP	5251
chr5	706420	706606		TPPP	13003
chr5	710946	711159	ZDHHC11B,	TPPP	17542
chr5	713862	714265	ZDHHC11B,	TPPP	20553
chr5	717241	717464	ZDHHC11B,	TPPP	23842
chr5	719876	720219	ZDHHC11B,	TPPP	26537
chr5	739231	739437	ZDHHC11B,	ZDHHC11B	6548
chr5	829342	829556	ZDHHC11,	AC026740.1	32857
chr5	831448	831862	ZDHHC11,	AC026740.1	35063
chr5	884601	884888	BRD9,	BRD9	1222
chr5	900364	900671	TRIP13,	BRD9	7578
chr5	911125	911362	TRIP13,	TRIP13	3430
chr5	1009576	1009815	NKD2,	RP11-43F13.3	12272
chr5	1010137	1010446	NKD2,	RP11-43F13.3	12868
chr5	1148668	1148884		SLC12A7	36604
chr5	1155565	1155923		SLC12A7	43572
chr5	1455309	1455569		SLC6A3	9894
chr5	1501739	1502195	LPCAT1,	LPCAT1	6924
chr5	1537489	1537721		LPCAT1	13513
chr5	1611806	1612056	RP11-43F13.1,	CTD-2012J19.1	3020
chr5	1617155	1617367	RP11-43F13.1,	SDHAP3	22526
chr5	1708955	1709174		RP11-43F13.1	74944
chr5	1718218	1718476		NDUFS6	83167
chr5	1742667	1743233		NDUFS6	58564
chr5	1753108	1753363		NDUFS6	48278
chr5	1756944	1757160		NDUFS6	44462
chr5	1791544	1791761		NDUFS6	9861
chr5	1883048	1883250	IRX4,	IRX4	269
chr5	1907969	1908216		IRX4	20742
chr5	1982610	1982963		RP11-259O2.2	15518
chr5	1994554	1994753		RP11-259O2.2	27385
chr5	2038714	2038941		RP11-259O2.2	71559
chr5	2062441	2062698		RP11-259O2.2	95301
chr5	2073075	2073563		RP11-259O2.2	106051
chr5	2082042	2082457		Y_RNA	102574
chr5	2122753	2123136		Y_RNA	61879
chr5	2146794	2146983		Y_RNA	37935
chr5	2208646	2208994		RP11-259O2.2	241552
chr5	2210096	2210617		RP11-259O2.2	243088
chr5	2224262	2224690		RP11-259O2.2	257208
chr5	2304639	2304858		RP11-259O2.2	337480
chr5	2322729	2322923		RP11-259O2.2	355558
chr5	2342210	2342399		RP11-259O2.2	375036
chr5	2343162	2343470		RP11-259O2.2	376048
chr5	2344524	2344724		RP11-259O2.2	377356
chr5	2349234	2349443		RP11-259O2.2	382070
chr5	2376533	2377253		C5orf38	375352
chr5	2385689	2386114		C5orf38	366343
chr5	2435617	2435821		C5orf38	316526
chr5	2480891	2481204		C5orf38	271197
chr5	2481821	2482071		C5orf38	270299
chr5	2484195	2484903		C5orf38	267696
chr5	2498583	2498791		C5orf38	253558
chr5	2507558	2507785		C5orf38	244573
chr5	2516250	2516488		C5orf38	235876
chr5	2596341	2596566		C5orf38	155791
chr5	2609461	2609771		C5orf38	142629
chr5	2614766	2615007		C5orf38	137358
chr5	2649467	2649812		C5orf38	102605
chr5	2665373	2665573		C5orf38	86772
chr5	2676578	2676817		C5orf38	75547
chr5	2722322	2722512		C5orf38	29828
chr5	2745079	2745417		C5orf38	6997
chr5	2782076	2782307		IRX2	29222
chr5	2797436	2797650		RP11-692C23.1	8880
chr5	2847830	2848085		RP11-468D11.1	12704
chr5	2880918	2881263		RP11-468D11.1	45837
chr5	2882715	2882999		RP11-468D11.1	47604
chr5	2910715	2910966		RP11-35O7.1	54279
chr5	2911392	2911612		RP11-35O7.1	53618
chr5	2923958	2924587		RP11-35O7.1	40847
chr5	2932138	2932338		RP11-35O7.1	32882
chr5	2934046	2934316		RP11-35O7.1	30939
chr5	2951910	2952287		RP11-35O7.1	13021
chr5	2976534	2976850		RP11-468D11.1	141439
chr5	2982540	2982816		RP11-468D11.1	147425
chr5	2987706	2987960		RP11-468D11.1	152580
chr5	3014522	3014720		CTD-2029E14.1	163588
chr5	3019223	3019653		CTD-2029E14.1	158771
chr5	3022770	3022981		CTD-2029E14.1	155333
chr5	3063117	3063369		CTD-2029E14.1	114966
chr5	3168043	3168511		CTD-2029E14.1	9932
chr5	3170637	3171133		CTD-2029E14.1	7324
chr5	3179370	3179673	CTD-2029E14.1,	RP11-121L11.3	273408
chr5	3181961	3182154		RP11-121L11.3	270872
chr5	3182594	3182795		RP11-121L11.3	270235
chr5	3190278	3190542		RP11-121L11.3	262520
chr5	3208945	3209455		RP11-121L11.3	243730
chr5	3234726	3234934		RP11-121L11.3	218100
chr5	3295981	3296246		RP11-121L11.3	156816
chr5	3296540	3296975		RP11-121L11.3	156172
chr5	3323912	3324236		RP11-121L11.3	128856
chr5	3357757	3358051		RP11-121L11.3	95026
chr5	3358255	3358454		RP11-121L11.3	94575
chr5	3359417	3359882		RP11-121L11.3	93280
chr5	3370806	3371025		RP11-121L11.3	82014
chr5	3411834	3412147		RP11-121L11.3	40939
chr5	3435701	3435940	RP11-121L11.1,	RP11-121L11.3	17109
chr5	3447127	3447395	RP11-121L11.1,	RP11-121L11.3	5669
chr5	3464500	3464839	RP11-121L11.1,	IRX1	131498
chr5	3492379	3492750	RP11-121L11.1,	IRX1	103603
chr5	3550891	3551129		RP11-121L11.1	14802
chr5	3560527	3560794		RP11-121L11.1	24452
chr5	3563580	3563770		RP11-121L11.1	27467
chr5	3589300	3589640		IRX1	6698
chr5	3645820	3646010		RP11-121L11.1	109707
chr5	3691270	3691578		RP11-121L11.1	155216
chr5	3720248	3720483		RP11-121L11.1	184157
chr5	3722237	3722447		RP11-121L11.1	186134
chr5	3764445	3764646		RP11-121L11.1	228337
chr5	3818534	3818942		RP11-121L11.1	282530
chr5	3857433	3857912		CTD-2008N3.1	278122
chr5	3874005	3874287		CTD-2008N3.1	261649
chr5	3887954	3888164		CTD-2008N3.1	247736
chr5	3888381	3888744		CTD-2008N3.1	247232
chr5	3949502	3949731		CTD-2008N3.1	186178
chr5	3955661	3956148		CTD-2008N3.1	179890
chr5	3997626	3997916		CTD-2008N3.1	138024
chr5	4016093	4016281		CTD-2287N17.1	2424
chr5	4017213	4017414		CTD-2287N17.1	3550
chr5	4025272	4025547		CTD-2287N17.1	11646
chr5	4026193	4026423		CTD-2287N17.1	12545
chr5	4046447	4046966		CTD-2383I20.1	4829
chr5	4068359	4068551		CTD-2383I20.1	26578
chr5	4072652	4073050		CTD-2383I20.1	30974
chr5	4073282	4073525		CTD-2383I20.1	31526
chr5	4079421	4079888		CTD-2383I20.1	37777
chr5	4121371	4121901		CTD-2008N3.1	14159
chr5	4127937	4128229		CTD-2008N3.1	7712
chr5	4147052	4147332		CTD-2383I20.1	105315
chr5	4150312	4150511		CTD-2383I20.1	108534
chr5	4181009	4181225		CTD-2383I20.1	139240
chr5	4182036	4182306		CTD-2383I20.1	140294
chr5	4194990	4195361		CTD-2383I20.1	153298
chr5	4225892	4226100		CTD-2383I20.1	184119
chr5	4249598	4249797		CTD-2383I20.1	207820
chr5	4261768	4262097		CTD-2383I20.1	220055
chr5	4278007	4278195		RP11-445O3.1	234274
chr5	4354216	4354468		AC026711.1	51368
chr5	4361540	4361989		AC026711.1	58790
chr5	4371699	4371908		AC026711.1	68829
chr5	4377224	4377512		AC026711.1	74394
chr5	4390860	4391185		AC026711.1	88048
chr5	4398723	4398912		AC026711.1	95843
chr5	4417066	4417668		RP11-445O3.1	95008
chr5	4519091	4519312	RP11-445O3.2,	CTD-2318H23.1	121642
chr5	4673709	4673977	RP11-445O3.2,	CTD-2161F6.3	99751
chr5	4690488	4690677	RP11-445O3.2,	CTD-2161F6.3	83011
chr5	4718598	4718808	RP11-445O3.2,	CTD-2161F6.3	54891
chr5	4726930	4727222	RP11-445O3.2,	CTD-2161F6.3	46518
chr5	4765364	4765681	RP11-445O3.2,	CTD-2161F6.3	8071
chr5	4784989	4785576	CTD-2161F6.2,RP11-445O3.2,	CTD-2046I8.1	81351
chr5	4799988	4800197	CTD-2161F6.2,RP11-445O3.2,	CTD-2046I8.1	66541
chr5	4820884	4821203	RP11-445O3.2,	CTD-2161F6.2	15161
chr5	4843009	4843229	CTD-2161F6.1,RP11-445O3.2,	CTD-2046I8.1	23515
chr5	4845766	4846345	CTD-2161F6.1,RP11-445O3.2,	CTD-2046I8.1	20578
chr5	4964626	4964958		CTD-2247C11.3	69680
chr5	5012636	5012870	CTD-2247C11.1,	CTD-2247C11.3	21719
chr5	5013542	5013796	CTD-2247C11.1,	CTD-2247C11.3	20803
chr5	5038930	5039140	CTD-2247C11.3,	CTD-2247C11.1	4655
chr5	5056546	5056905	CTD-2247C11.3,	CTD-2247C11.3	1118
chr5	5093916	5094128		CTD-2247C11.5	15598
chr5	5101258	5101529		CTD-2247C11.5	22969
chr5	5102692	5103028		7SK	23299
chr5	5109632	5109933		7SK	16376
chr5	5110770	5111086		7SK	15231
chr5	5122962	5123212		7SK	3072
chr5	5167341	5167717	CTD-2297D10.1,ADAMTS16,	CTD-2297D10.2	27362
chr5	5171426	5171663	CTD-2297D10.1,ADAMTS16,	CTD-2297D10.2	31377
chr5	5179160	5179648	ADAMTS16,	CTD-2297D10.1	3077
chr5	5181021	5181357	ADAMTS16,	CTD-2297D10.1	4862
chr5	5202267	5202646	ADAMTS16,	CTD-2297D10.1	26129
chr5	5213167	5213412	ADAMTS16,	ADAMTS16	21860
chr5	5223143	5223587	ADAMTS16,	ADAMTS16	11785
chr5	5234325	5234725	ADAMTS16,	ADAMTS16	625
chr5	5253804	5254063	ADAMTS16,	CTD-2297D10.1	77606
chr5	5270270	5270586	ADAMTS16,	CTD-2297D10.1	94101
chr5	5281936	5282150	ADAMTS16,	CTD-2297D10.1	105716
chr5	5283669	5283969	ADAMTS16,	CTD-2297D10.1	107492
chr5	5301211	5301433	ADAMTS16,	AC091978.2	95196
chr5	5321369	5321726		AC091978.2	74970
chr5	5339368	5339758		AC091978.2	56955
chr5	5406683	5406915		RP11-531A21.2	9718
chr5	5412726	5413144		KIAA0947	7842
chr5	5499383	5499595		RP11-531A21.2	102408
chr5	5511893	5512102		RP11-531A21.2	114916
chr5	5520762	5521316		RP11-531A21.2	123958
chr5	5581862	5582054		RP11-531A21.2	184877
chr5	5605456	5605686		RP11-531A21.2	208490
chr5	5612327	5612593		RP11-531A21.2	215379
chr5	5614969	5615248		RP11-531A21.2	218027
chr5	5624098	5624343		RP11-531A21.2	227139
chr5	5633513	5633722		RP11-531A21.2	236536
chr5	5656431	5656724		RP11-531A21.2	259496
chr5	5687057	5687483		RP11-531A21.2	290189
chr5	5706753	5707070		RP11-531A21.2	309830
chr5	5708792	5709185		RP11-531A21.2	311907
chr5	5722167	5722357		RP11-531A21.2	325181
chr5	5726962	5727218		RP11-531A21.2	330009
chr5	5728933	5729159		RP11-531A21.2	331965
chr5	5740600	5740903		RP11-531A21.2	343670
chr5	5822496	5822736		AC026797.1	289608
chr5	5825735	5826110		AC026797.1	286301
chr5	5849925	5850418		AC026797.1	262052
chr5	5882145	5882344		AC026797.1	229979
chr5	5924209	5924394		AC026797.1	187922
chr5	5933669	5934042		AC026797.1	178368
chr5	5978895	5979130		AC026797.1	133211
chr5	6033366	6033775		AC026797.1	78653
chr5	6035143	6035472		AC026797.1	76916
chr5	6039178	6039399		AC026797.1	72935
chr5	6068730	6068926		AC026797.1	43396
chr5	6117166	6117392		HMGB3P3	172691
chr5	6208930	6209137		HMGB3P3	80936
chr5	6212979	6213191		HMGB3P3	76885
chr5	6232355	6232652		HMGB3P3	57466
chr5	6241504	6241710		HMGB3P3	48363
chr5	6254455	6254728		HMGB3P3	35378
chr5	6282088	6282284		HMGB3P3	7784
chr5	6284643	6285036		HMGB3P3	5130
chr5	6285595	6285871		HMGB3P3	4237
chr5	6296733	6296945		UBE2QL1	151897
chr5	6303117	6303410		UBE2QL1	145472
chr5	6304733	6304920		UBE2QL1	143909
chr5	6336033	6336300	CTD-2324F15.2,	UBE2QL1	112569
chr5	6400541	6400860		MED10	21993
chr5	6403993	6404184		MED10	25381
chr5	6405552	6405917		MED10	27027
chr5	6446372	6446632		UBE2QL1	2234
chr5	6449034	6449552	UBE2QL1,	MED10	70586
chr5	6471338	6471559	UBE2QL1,	MED10	92741
chr5	6494125	6494369	UBE2QL1,	CTD-2195M18.1	88002
chr5	6561743	6562583		CTD-2195M18.1	20086
chr5	6562855	6563326		CTD-2195M18.1	19158
chr5	6564548	6564894		CTD-2195M18.1	17528
chr5	6653541	6653732	SRD5A1,	NSUN2	20232
chr5	6673441	6673641		NSUN2	40137
chr5	6680276	6680516		PAPD7	34322
chr5	6707608	6707970	CTD-2044J15.1,	CTD-2044J15.1	1404
chr5	6781677	6781875		RP11-332J15.1	14217
chr5	6797588	6797944	RP11-332J15.1,	RP11-332J15.2	70906
chr5	6800415	6800928	RP11-332J15.1,	RP11-332J15.2	68000
chr5	6803337	6803598	RP11-332J15.1,	RP11-332J15.2	65204
chr5	6805456	6805789	RP11-332J15.1,	RP11-332J15.2	63049
chr5	6841693	6841948		RP11-332J15.2	26851
chr5	6845654	6845849		RP11-332J15.2	22920
chr5	6879903	6880123	RP11-332J15.2,	7SK	31438
chr5	6913444	6913695		RP11-122F24.1	20213
chr5	6922073	6922327		RP11-122F24.1	11583
chr5	6930802	6931002		RP11-122F24.1	2881
chr5	6940982	6941307	RP11-122F24.1,	7SK	92569
chr5	6957758	6958570	RP11-122F24.1,	5S_rRNA	89176
chr5	6972231	6972688	RP11-122F24.1,	5S_rRNA	74880
chr5	6980661	6981008	RP11-122F24.1,	5S_rRNA	66505
chr5	7012411	7012842	RP11-122F24.1,	5S_rRNA	34713
chr5	7023192	7023498	RP11-122F24.1,	5S_rRNA	23995
chr5	7036652	7037277	RP11-122F24.1,	5S_rRNA	10375
chr5	7065781	7066201	RP11-122F24.1,	7SK	217416
chr5	7070508	7071293	RP11-122F24.1,	RP11-404K5.1	220035
chr5	7091913	7092170	RP11-122F24.1,	RP11-404K5.1	198894
chr5	7096354	7096634	RP11-122F24.1,	RP11-404K5.1	194442
chr5	7102209	7102451	RP11-122F24.1,	RP11-404K5.1	188606
chr5	7106329	7106541	RP11-122F24.1,	RP11-404K5.1	184501
chr5	7107522	7107751	RP11-122F24.1,	RP11-404K5.1	183299
chr5	7138138	7138363	RP11-122F24.1,	RP11-404K5.1	152685
chr5	7146127	7146442	RP11-122F24.1,	RP11-404K5.1	144651
chr5	7153272	7153615	RP11-122F24.1,	RP11-404K5.1	137492
chr5	7159530	7159788	RP11-122F24.1,	RP11-404K5.1	131277
chr5	7168446	7168887	RP11-122F24.1,	RP11-404K5.1	122269
chr5	7179784	7180135	RP11-122F24.1,	RP11-404K5.1	110976
chr5	7184567	7184833	RP11-122F24.1,	RP11-404K5.1	106236
chr5	7190008	7190238	RP11-122F24.1,	RP11-404K5.1	100813
chr5	7201951	7202139		RP11-404K5.1	88891
chr5	7202932	7203129		RP11-404K5.1	87905
chr5	7210416	7210789		RP11-404K5.1	80333
chr5	7212706	7212932		RP11-404K5.1	78117
chr5	7213783	7214029		RP11-404K5.1	77030
chr5	7309412	7309603		RP11-404K5.2	2802
chr5	7319110	7319360		RP11-404K5.4	6942
chr5	7332389	7333097		CTD-2296D1.1	11949
chr5	7337622	7338027		CTD-2296D1.1	6867
chr5	7354956	7355161		CTD-2296D1.2	6968
chr5	7359571	7359854		CTD-2296D1.2	11622
chr5	7364518	7364704	CTD-2296D1.3,	CTD-2296D1.5	8619
chr5	7385710	7386136		ADCY2	10398
chr5	7386782	7387167		ADCY2	9346
chr5	7472947	7473138	ADCY2,	ADCY2	47750
chr5	7486394	7486590	ADCY2,	ADCY2	34301
chr5	7490454	7490675	ADCY2,	ADCY2	30228
chr5	7508216	7508414	ADCY2,	ADCY2	12478
chr5	7508818	7509240	ADCY2,	ADCY2	11764
chr5	7515262	7515474	ADCY2,	ADCY2	5425
chr5	7530765	7531010	ADCY2,	ADCY2	80334
chr5	7535191	7535427	ADCY2,	ADCY2	75913
chr5	7569648	7569930	ADCY2,	ADCY2	41433
chr5	7573015	7573656	ADCY2,	ADCY2	37886
chr5	7574469	7574730	ADCY2,	ADCY2	36622
chr5	7576261	7576592	ADCY2,	ADCY2	34795
chr5	7594676	7594867	ADCY2,	ADCY2	16450
chr5	7603395	7603609	ADCY2,	ADCY2	7720
chr5	7610825	7611010	ADCY2,	ADCY2	304
chr5	7619145	7620168	ADCY2,	ADCY2	34407
chr5	7632998	7633503	ADCY2,	ADCY2	20813
chr5	7641526	7641882	ADCY2,	ADCY2	12360
chr5	7669893	7670334	ADCY2,	ADCY2	15090
chr5	7670712	7671033	ADCY2,	ADCY2	14331
chr5	7690311	7690548	ADCY2,	ADCY2	82751
chr5	7701534	7701774	ADCY2,	ADCY2	71527
chr5	7702951	7703172	ADCY2,	ADCY2	70119
chr5	7704160	7704351	ADCY2,	ADCY2	68925
chr5	7706886	7707119	ADCY2,	ADCY2	66178
chr5	7710501	7710711	RP11-711G10.1,ADCY2,	ADCY2	62575
chr5	7711592	7711896	RP11-711G10.1,ADCY2,	ADCY2	61437
chr5	7717504	7717994	RP11-711G10.1,ADCY2,	ADCY2	55432
chr5	7719594	7719800	RP11-711G10.1,ADCY2,	ADCY2	53484
chr5	7725681	7726316	RP11-711G10.1,ADCY2,	ADCY2	47182
chr5	7728813	7729014	RP11-711G10.1,ADCY2,	ADCY2	44267
chr5	7731623	7731861	RP11-711G10.1,ADCY2,	ADCY2	41439
chr5	7737803	7738013	RP11-711G10.1,ADCY2,	ADCY2	35273
chr5	7772908	7773095	ADCY2,	ADCY2	179
chr5	7930121	7930338		U1	50029
chr5	7967342	7967581		U1	12797
chr5	8001394	8001743		FASTKD3	132418
chr5	8040221	8040496		FASTKD3	171208
chr5	8091781	8091970		FASTKD3	222725
chr5	8093111	8093336		FASTKD3	224073
chr5	8101988	8102376		FASTKD3	233032
chr5	8106672	8106908		FASTKD3	237640
chr5	8108016	8108332		FASTKD3	239024
chr5	8169282	8169476		RP11-215I16.1	11478
chr5	8182775	8183061		RP11-215I16.1	25017
chr5	8234060	8234373		RP11-215I16.1	76315
chr5	8268791	8269103		RP11-215I16.1	111046
chr5	8291431	8291697		RP11-215I16.1	133663
chr5	8297696	8297999		RP11-215I16.1	139946
chr5	8301656	8301986		RP11-215I16.1	143920
chr5	8348703	8348949	RP11-480D4.1,	RP11-480D4.3	108780
chr5	8349351	8349568	RP11-480D4.1,	RP11-480D4.3	108146
chr5	8360711	8360986	RP11-480D4.1,	RP11-480D4.3	96757
chr5	8426809	8427120	RP11-480D4.2,RP11-480D4.1,	RP11-480D4.5	15855
chr5	8465853	8466094		RP11-480D4.2	8296
chr5	8496529	8496852		RP11-417J1.1	28600
chr5	8497130	8497725		RP11-417J1.1	27863
chr5	8499794	8500027		RP11-417J1.1	25380
chr5	8512714	8513102		RP11-417J1.1	12383
chr5	8528209	8528419	RP11-417J1.1,	RP11-480D4.2	70637
chr5	8533708	8533902		RP11-480D4.2	76128
chr5	8567126	8567388		RP11-417J1.3	52033
chr5	8637927	8638315		AC091953.1	17555
chr5	8656387	8656681		AC091953.1	35968
chr5	8695339	8695670		AC091953.1	74938
chr5	8718822	8719264		AC091953.1	98477
chr5	8752648	8752906		RP11-417J1.4	87067
chr5	8757806	8758071		RP11-417J1.4	81905
chr5	8779229	8779466		RP11-417J1.4	60496
chr5	8779925	8780215		RP11-417J1.4	59774
chr5	8781654	8781918		RP11-417J1.4	58058
chr5	8782134	8782496		RP11-417J1.4	57529
chr5	8802627	8802816		RP11-417J1.4	37122
chr5	8806635	8806864		RP11-417J1.4	33094
chr5	8810518	8810865		RP11-417J1.4	29152
chr5	8835997	8836204		RP11-417J1.4	3743
chr5	8848677	8848906	RP11-417J1.4,	CTD-2215L10.1	153094
chr5	8880704	8881185	RP11-417J1.4,	CTD-2215L10.1	120941
chr5	8883985	8884182		CTD-2215L10.1	117802
chr5	8886993	8887233		CTD-2215L10.1	114773
chr5	8896021	8896259		CTD-2215L10.1	105746
chr5	8929831	8930156		CTD-2215L10.1	71892
chr5	8962394	8962658		CTD-2215L10.1	39360
chr5	8963550	8963934		CTD-2215L10.1	38144
chr5	8989852	8990046		CTD-2215L10.1	11937
chr5	9031412	9031752	CTD-2215L10.1,	CTD-2201E9.4	331805
chr5	9036444	9036637	SEMA5A,CTD-2215L10.1,	CTD-2201E9.4	326846
chr5	9092295	9092518	SEMA5A,	CTD-2201E9.4	270980
chr5	9144704	9144985	SEMA5A,	CTD-2201E9.4	218542
chr5	9145184	9145589	SEMA5A,	CTD-2201E9.4	218000
chr5	9202722	9203019	SEMA5A,	CTD-2201E9.4	160516
chr5	9283138	9283537	SEMA5A,	SEMA5A	17680
chr5	9291287	9291496	SEMA5A,	SEMA5A	25734
chr5	9309551	9309764	SEMA5A,	SEMA5A	44000
chr5	9386283	9386483	CTD-2201E9.4,SEMA5A,	SEMA5A	6070
chr5	9408077	9408351	CTD-2201E9.4,SEMA5A,	SEMA5A	27901
chr5	9420183	9420430	CTD-2201E9.4,SEMA5A,	SEMA5A	39993
chr5	9575505	9575745		SEMA5A	29438
chr5	9582096	9582460		SEMA5A	36091
chr5	9596825	9597282		SEMA5A	50866
chr5	9628393	9628685		CTD-2001E22.1	4821
chr5	9655965	9656178	CTD-2143L24.1,	TAS2R1	25608
chr5	9656597	9656811	CTD-2143L24.1,	TAS2R1	26241
chr5	9667390	9667621	CTD-2143L24.1,	CTD-2143L24.1	8600
chr5	9668491	9668694	CTD-2143L24.1,	CTD-2143L24.1	9687
chr5	9669289	9669500	CTD-2143L24.1,	CTD-2143L24.1	10489
chr5	9680895	9681150	CTD-2143L24.1,	CTD-2143L24.1	22117
chr5	9811792	9812044	CTD-2143L24.1,	RP11-447B18.1	42571
chr5	9843895	9844294	CTD-2143L24.1,	RP11-447B18.1	10394
chr5	9870451	9870805	RP11-447B18.1,CTD-2143L24.1,	CTD-2143L24.1	158138
chr5	9873464	9873680	RP11-447B18.1,CTD-2143L24.1,	CTD-2143L24.1	161082
chr5	9881018	9881221	RP11-447B18.1,CTD-2143L24.1,	CTD-2143L24.1	168629
chr5	9888925	9889209	RP11-447B18.1,CTD-2143L24.1,	CTD-2143L24.1	176577
chr5	9907151	9907494		CTD-2143L24.1	3384
chr5	9934394	9934932		CTD-2143L24.1	30725
chr5	9960145	9960336		CTD-2143L24.1	56302
chr5	9968955	9969324		CTD-2143L24.1	65201
chr5	9994019	9994475		CTD-2143L24.1	90309
chr5	10035374	10035581		CTD-2199O4.1	101772
chr5	10054759	10054985		CTD-2199O4.1	82378
chr5	10134355	10134587		CTD-2199O4.1	2779
chr5	10271900	10272108		FAM173B	21995
chr5	10342655	10342849		2006-03-01	11063
chr5	10344577	10344914		2006-03-01	9069
chr5	10432327	10432724	MARCH6,	ROPN1L	9110
chr5	10543708	10543991		ANKRD33B	20592
chr5	10563680	10564631	ANKRD33B,	ANKRD33B-IT1	30782
chr5	10568700	10568950	ANKRD33B,	ANKRD33B-IT1	26113
chr5	10616142	10616356	ANKRD33B,	RP11-1C1.5	94053
chr5	10642330	10642620	ANKRD33B,	ANKRD33B-AS1	14138
chr5	10686995	10687296	DAP,	RP11-215G15.4	21920
chr5	10791441	10791734		CTD-2154B17.1	14413
chr5	10797937	10798593		CTD-2154B17.1	21091
chr5	10799235	10799426		CTD-2154B17.1	22156
chr5	10849492	10849917		CTD-2154B17.1	72530
chr5	10852310	10852734		CTD-2154B17.1	75348
chr5	10872201	10872526		CTD-2154B17.1	95189
chr5	10877316	10877502		CTD-2154B17.1	100235
chr5	10888197	10888400		CTD-2154B17.1	111124
chr5	10912249	10912518		U6	114928
chr5	10940886	10941072		U6	86333
chr5	10953716	10954193		U6	73357
chr5	10972308	10972596	CTNND2,	U6	54860
chr5	10982459	10982672	CTNND2,	U6	44746
chr5	10991747	10992041	CTNND2,	U6	35418
chr5	11026712	11026903	CTNND2,	U6	504
chr5	11088695	11089038	CTNND2,	CTNND2	70694
chr5	11186749	11186996	CTNND2,	CTNND2	69268
chr5	11187932	11188427	CTNND2,	CTNND2	70575
chr5	11194326	11194701	CTNND2,	CTNND2	76909
chr5	11217336	11217615	CTNND2,	CTNND2	99871
chr5	11249352	11249592	CTNND2,	CTNND2	131868
chr5	11264681	11265100	CTNND2,	CTNND2	147286
chr5	11298169	11298378	CTNND2,	CTNND2	180669
chr5	11333871	11334148	CTNND2,	CTNND2	216405
chr5	11334973	11335391	CTNND2,	CTNND2	217578
chr5	11345359	11345713	CTNND2,	CTNND2	227932
chr5	11400902	11401126	CTNND2,	CTNND2	14891
chr5	11429367	11429604	CTNND2,	CTNND2	43362
chr5	11433704	11433970	CTNND2,	CTNND2	47714
chr5	11517377	11517781	CTNND2,	CTNND2	131456
chr5	11571489	11571834	CTNND2,	CTNND2	185538
chr5	11630368	11630616	CTNND2,	CTNND2	41361
chr5	11646198	11646563	CTNND2,	CTNND2	57249
chr5	11674903	11675234	CTNND2,	CTNND2	85937
chr5	11686048	11686316	CTNND2,	CTNND2	97051
chr5	11693444	11693637	CTNND2,	CTNND2	104409
chr5	11737022	11737443	CTNND2,	CTNND2	148101
chr5	11809000	11809249	CTNND2,	CTNND2	219993
chr5	11821650	11821837	CTNND2,	CTNND2	232612
chr5	11833593	11833793	CTNND2,	CTNND2	244562
chr5	11870226	11870506	CTNND2,	CTNND2	281235
chr5	11900824	11901096	CTNND2,	CTNND2	311829
chr5	11952384	11952617		CTNND2	48345
chr5	11959353	11959655		CTNND2	55349
chr5	12026777	12027117		CTNND2	122792
chr5	12074546	12074798		CTNND2	170517
chr5	12131995	12132231		CTNND2	227958
chr5	12162023	12162214		CTNND2	257963
chr5	12225713	12226057		CTNND2	321730
chr5	12313623	12313903		U6	16147
chr5	12320673	12320895		U6	23168
chr5	12328662	12328871		U6	31150
chr5	12341289	12341514		U6	43785
chr5	12384045	12384236		U6	86524
chr5	12497797	12498059		RP11-308B16.1	77041
chr5	12561873	12562221	RP11-308B16.2,	RP11-308B16.1	12922
chr5	12583558	12583753	RP11-308B16.1,	RP11-308B16.2	8906
chr5	12658877	12659092	RP11-308B16.1,	RP11-308B16.2	84235
chr5	12740863	12741081	RP11-308B16.1,	RP11-419C19.1	53871
chr5	12851247	12851515		RP11-419C19.3	56538
chr5	12852970	12853220		RP11-419C19.3	58252
chr5	12854557	12854742		RP11-419C19.3	59806
chr5	12873505	12873744		RP11-419C19.3	78781
chr5	13013203	13013457	RP11-419C19.2,	CTC-305H11.1	162628
chr5	13049494	13049716		RP11-419C19.2	16607
chr5	13085572	13085761		RP11-419C19.2	52668
chr5	13111713	13112296		CTC-305H11.1	63953
chr5	13152359	13152714		CTC-305H11.1	23421
chr5	13205829	13206197		AC016553.1	31053
chr5	13300986	13301243		RP11-269G2.1	50340
chr5	13305571	13305838		RP11-269G2.1	54930
chr5	13316454	13316664		RP11-269G2.1	65785
chr5	13320250	13320518		RP11-269G2.1	69610
chr5	13359355	13359630		RP11-269G2.1	108718
chr5	13368512	13368755		RP11-269G2.1	117859
chr5	13450078	13450305		RP11-269G2.1	199417
chr5	13456664	13457243		RP11-269G2.1	206179
chr5	13462956	13463251		RP11-269G2.1	212329
chr5	13468394	13468664		RP11-269G2.1	217755
chr5	13550483	13550712		RP11-269G2.1	299823
chr5	13568910	13569102		CTD-2042D5.1	14931
chr5	13615994	13616228		CTD-2042D5.1	62036
chr5	13646631	13647418		CTC-232H10.1	8534
chr5	13669030	13669289		CTC-232H10.1	30669
chr5	13722220	13722439	DNAH5,	CTC-232H10.1	83839
chr5	13728963	13729153	DNAH5,	CTC-232H10.1	90568
chr5	13803526	13803786	DNAH5,	DNAH5	32265
chr5	13862254	13863058	CTB-51A17.1,DNAH5,	DNAH5	52024
chr5	13868040	13868298	CTB-51A17.1,DNAH5,	DNAH5	57537
chr5	13868643	13868944	CTB-51A17.1,DNAH5,	DNAH5	58161
chr5	13870296	13870537	CTB-51A17.1,DNAH5,	DNAH5	59784
chr5	13887044	13887297	CTB-51A17.1,DNAH5,	DNAH5	76538
chr5	13891402	13891679	CTB-51A17.1,DNAH5,	DNAH5	80908
chr5	13914965	13915835	DNAH5,	DNAH5	104768
chr5	13923800	13924135	DNAH5,	DNAH5	113335
chr5	13932216	13932460	DNAH5,	DNAH5	121706
chr5	13935707	13936364	DNAH5,	DNAH5	3470
chr5	13970754	13970968		DNAH5	26209
chr5	13986340	13986528		DNAH5	41782
chr5	14003880	14004135		DNAH5	59355
chr5	14005306	14005681		DNAH5	60841
chr5	14028751	14029001		DNAH5	84224
chr5	14102173	14102377		TRIO	41536
chr5	14122300	14122507		TRIO	21407
chr5	14138465	14138854		TRIO	5151
chr5	14144048	14144257	TRIO,	TRIO	39754
chr5	14482731	14482927	TRIO,	TRIO	5728
chr5	14490576	14490809	TRIO,	TRIO	1786
chr5	14495253	14495520	TRIO,	TRIO	2861
chr5	14519419	14519758	TRIO,	FAM105A	62295
chr5	14538411	14538782		FAM105A	43287
chr5	14541003	14541239		FAM105A	40763
chr5	14562425	14562611		FAM105A	19366
chr5	14574770	14574990		FAM105A	7004
chr5	14629507	14629733		AC010627.1	22135
chr5	14650904	14651370		AC010627.1	618
chr5	14664650	14665301	FAM105B,	CTD-2165H16.1	11537
chr5	14781333	14781611	ANKH,	ANKH	25475
chr5	14815573	14815771	ANKH,	RBBP4P1	17163
chr5	14917077	14917272		HNRNPKP5	39146
chr5	14921590	14921779		SEPHS1P5	38656
chr5	14946291	14946635		SEPHS1P5	13878
chr5	15024732	15024958		HNRNPKP5	146817
chr5	15049234	15049574		HNRNPKP5	171376
chr5	15086767	15086973		HNRNPKP5	208842
chr5	15117046	15117253	RP1-251I12.1,	U8	6120
chr5	15124435	15124644		RP1-251I12.1	7423
chr5	15134618	15134805		RP1-251I12.1	17595
chr5	15149431	15149620		RP1-251I12.1	32409
chr5	15209469	15209672	RP1-137K24.1,	RP1-251I12.1	92454
chr5	15270024	15270237		RP1-137K24.1	3480
chr5	15291112	15291356		RP1-137K24.1	24584
chr5	15298609	15299335		RP1-137K24.1	32322
chr5	15302480	15302698		RP1-137K24.1	35939
chr5	15305895	15306305		RP1-137K24.1	39450
chr5	15378119	15378395		MARK2P5	6072
chr5	15388212	15388431		CTD-2313D3.1	62488
chr5	15421915	15422161		CTD-2313D3.1	28772
chr5	15430437	15430681		CTD-2313D3.1	20251
chr5	15648474	15648779	FBXL7,	CTD-2350J17.1	41169
chr5	15696781	15697093	FBXL7,	CTD-2350J17.1	89480
chr5	15771198	15771396	FBXL7,	CTD-2350J17.1	163840
chr5	15776558	15776784	FBXL7,	MIR887	158620
chr5	15789589	15789787	FBXL7,	MIR887	145603
chr5	15817731	15817921	FBXL7,	MIR887	117465
chr5	15827744	15827984	FBXL7,	MIR887	107427
chr5	15841886	15842292	FBXL7,	MIR887	93202
chr5	15847162	15847409	FBXL7,	MIR887	88005
chr5	16003924	16004121		RP11-19O2.1	125264
chr5	16016478	16016707		RP11-19O2.1	112694
chr5	16045027	16045216		5S_rRNA	11656
chr5	16057083	16057290		5S_rRNA	23721
chr5	16058570	16058929		5S_rRNA	25284
chr5	16103870	16104157	MARCH11,	RP11-19O2.1	25273
chr5	16146274	16146571	MARCH11,	RP11-19O2.2	33924
chr5	16165741	16165935	MARCH11,	RP11-19O2.2	14509
chr5	16171886	16172085	MARCH11,	RP11-19O2.2	8361
chr5	16174487	16174794	MARCH11,	RP11-19O2.2	5706
chr5	16175491	16175789	MARCH11,	RP11-19O2.2	4707
chr5	16176542	16176756	MARCH11,	RP11-19O2.2	3698
chr5	16177096	16177331	MARCH11,	RP11-19O2.2	3133
chr5	16184307	16184719	RP11-19O2.2,	2011-03-01	3642
chr5	16185772	16186138		2011-03-01	5084
chr5	16192482	16192743	RP11-19O2.4,	2011-03-01	11741
chr5	16252355	16253059		RP11-19O2.4	59889
chr5	16261326	16261513		RP11-19O2.4	68601
chr5	16314880	16315210		RP1-167G20.2	113600
chr5	16318720	16318959		RP1-167G20.2	109805
chr5	16392356	16392726	RP1-167G20.1,	RP1-167G20.2	36104
chr5	16396526	16396737	RP1-167G20.1,	RP1-167G20.2	32013
chr5	16441741	16442189		RP1-167G20.1	1775
chr5	16518493	16518683	FAM134B,	FAM134B	9043
chr5	16623048	16623534	Y_RNA,RP11-260E18.1,	FAM134B	6124
chr5	16975787	16976019		U6	33843
chr5	17015912	17016522		U6	74157
chr5	17032796	17032987		U6	90831
chr5	17291742	17291982		CTD-2139B15.1	14628
chr5	17344916	17345356		7SK	589
chr5	17448213	17448593	RP11-321E2.4,	RP11-321E2.5	37937
chr5	17706056	17706265	RP11-454P21.1,	RP11-432M8.19	35480
chr5	17732771	17732962	RP11-454P21.1,	RP11-432M8.19	62186
chr5	17766055	17766278	RP11-454P21.1,	RP11-454P21.1	84201
chr5	17783220	17783418	RP11-454P21.1,	RP11-454P21.1	67049
chr5	17820361	17820570	RP11-454P21.1,	RP11-454P21.1	29902
chr5	17863407	17863618	RP11-454P21.1,	RP11-454P21.1	55824
chr5	18081282	18081486		SNORD81	154848
chr5	18121513	18121733		SNORD81	114609
chr5	18123084	18123458		SNORD81	112961
chr5	18151102	18151419		SNORD81	84971
chr5	18205548	18205804		SNORD81	30556
chr5	18212676	18212882		SNORD81	23453
chr5	18247759	18248074		AC113389.1	299504
chr5	18251422	18251705		AC113389.1	295857
chr5	18252193	18252424		AC113389.1	295112
chr5	18271431	18271766		AC113389.1	275822
chr5	18324355	18324580		AC113389.1	222953
chr5	18446252	18446475		AC113389.1	101057
chr5	18595750	18595987		snoU13	248137
chr5	18846820	18847024		RP11-81B23.1	62053
chr5	18881380	18881599		RP11-81B23.1	27485
chr5	19258864	19259131		RP11-124N3.3	116542
chr5	19283145	19283458		RP11-124N3.3	140846
chr5	19297507	19297756		RP11-124N3.3	155176
chr5	19333664	19333859		RP11-124N3.3	191306
chr5	19454005	19454306		RP11-124N3.3	311700
chr5	19534780	19535130	CDH18,	CDH18	56210
chr5	19612874	19613065	CDH18,	CDH18	134224
chr5	19692411	19692659	CDH18,	CDH18	213790
chr5	19770649	19770871	CDH18,	CDH18	292015
chr5	19985615	19985878	CDH18,	CDH18	99365
chr5	20010945	20011177	CDH18,	CDH18	22722
chr5	20104895	20105130	CDH18,	CDH18	116673
chr5	20311354	20311677	RP11-420O16.1,CDH18,	RP11-420O16.2	5958
chr5	20344275	20344461	CDH18,	RP11-420O16.2	38811
chr5	20355951	20356176	CDH18,	RP11-420O16.2	50506
chr5	20589461	20589813		CDH18	13655
chr5	20651582	20651920	RP11-774D14.1,	CTD-2333M24.1	36877
chr5	21012358	21012582		RP11-697E23.1	181414
chr5	21019111	21019509		RP11-811J10.1	177519
chr5	21075139	21075334		RP11-811J10.1	121592
chr5	21143179	21143368		RP11-811J10.1	53555
chr5	21163200	21163511		RP11-811J10.1	33473
chr5	21357646	21357912	RP11-823P9.1,	RP11-374A4.1	16295
chr5	21618747	21618940	RP11-804N13.1,	AC140132.1	115476
chr5	21635205	21635491	RP11-804N13.1,	AC140132.1	98972
chr5	21706930	21707123	RP11-804N13.1,	AC140132.1	27293
[truncated: 1,194 more rows]
