# Supplementary material for: BCL11A interacts with SOX2 to control the expression of epigenetic regulators in lung squamous carcinoma
Source: Nat Commun. 2018 Aug 20;9:3327. doi: 10.1038/s41467-018-05790-5 (PMC6102279; doi:10.1038/s41467-018-05790-5)
Supplement: Supplementary file 5 — Supplementary Data 2 [file 41467_2018_5790_MOESM5_ESM.xlsx]

## Sheet: SOX2 only peaks 
Supplementary Table 2: Nearest downstream genes to SOX2 only peaks
Chromosome	Start	End	OverlapGene	Downstream_Gene	Distance
chr1	935481	935696	HES4,	HES4	112
chr1	1034428	1035212	C1orf159,	C1orf159	6627
chr1	1098017	1098409		MIR200B	4271
chr1	1440315	1440710		ATAD3A	7018
chr1	1705860	1706275	NADK,	NADK	15986
chr1	1711445	1711937	NADK,	NADK	290
chr1	1745415	1745927	GNB1,	GNB1	20035
chr1	1765288	1765678	GNB1,	GNB1	1759
chr1	1773260	1773569	GNB1,	GNB1	9690
chr1	1790506	1791803	GNB1,	GNB1	27430
chr1	1821646	1822078	GNB1,	RP1-140A9.1	1048
chr1	1850853	1851084		TMEM52	256
chr1	2461640	2462027	HES5,	PANK4	3794
chr1	3360403	3360649		ARHGEF16	10464
chr1	3591516	3591940	TP73,	RP5-1092A11.5	6392
chr1	3719481	3719716		LRRC47	6530
chr1	3752763	3753003	CEP104,	CEP104	5095
chr1	3781429	3781691	DFFB,	DFFB	2667
chr1	4002877	4003282	RP13-614K11.1,	C1orf174	186222
chr1	5800085	5800414		RP11-154H17.1	71894
chr1	5827045	5827496		AL356693.1	48660
chr1	6015266	6015980	NPHP4,	KCNAB2	35903
chr1	6217957	6218291	CHD5,	CHD5	11223
chr1	6300344	6300785		HES3	3687
chr1	6479935	6480134	HES2,	HES2	3343
chr1	6743441	6743871	DNAJC11,	DNAJC11	2300
chr1	6865074	6865448	CAMTA1,	CAMTA1	1787
chr1	6926845	6927328	CAMTA1,	CAMTA1	7029
chr1	8130409	8130871	RP11-431K24.1,	CTA-215D11.4	12117
chr1	8242507	8242784		RP11-431K24.2	7238
chr1	8467648	8468894	RERE,	RP5-1115A15.1	16434
chr1	8475196	8475484	RERE,	RP5-1115A15.1	9365
chr1	8478457	8479641	RERE,	RP5-1115A15.1	5656
chr1	8495595	8496149	RERE,	RERE	10600
chr1	8497534	8497759	RERE,	RERE	12374
chr1	8509091	8509613	RERE,	RERE	24080
chr1	8519978	8520473	RERE,	RERE	34953
chr1	8523332	8523632	RERE,	RERE	38210
chr1	8570229	8570453	RERE,	RERE	85069
chr1	8576851	8577335	RERE,	SNORA77	5115
chr1	8612151	8612829	RERE,	RERE	26392
chr1	8646536	8647164	RERE,	RERE	60752
chr1	8679679	8680250	RERE,	RERE	29064
chr1	8684179	8684592	RERE,	RERE	33485
chr1	8700372	8700598	RERE,	RERE	16046
chr1	8741196	8741768	RERE,	RERE	25052
chr1	8755924	8756136	RERE,	RERE	39600
chr1	8758373	8758674	RERE,	RERE	42093
chr1	8761320	8761621	RERE,	RERE	45040
chr1	8762124	8762678	RERE,	RERE	45971
chr1	8772095	8773265	RERE,	RERE	9402
chr1	8806098	8806402	RERE,	RP4-633I8.1	4239
chr1	8824398	8825747	RERE,	RERE	11175
chr1	8849715	8850081	RERE,	RP4-633I8.2	2904
chr1	8875639	8876187	RERE,	RP11-185B14.1	15260
chr1	8878352	8878874		RERE	911
chr1	8935454	8935730	ENO1,	ENO1	616
chr1	8998571	8999103		CA6	7085
chr1	9056218	9056759		SCARNA16	86266
chr1	9063068	9063265		SCARNA16	79588
chr1	9224085	9224345		MIR34A	12379
chr1	9407420	9407649	SPSB1,	SPSB1	3955
chr1	9815456	9815693	CLSTN1,	CLSTN1	3935
chr1	10168215	10168716	UBE4B,	UBE4B	13634
chr1	10241012	10241546	UBE4B,	KIF1B	29485
chr1	10271720	10271961	KIF1B,	KIF1B	18981
chr1	10378177	10378597	KIF1B,	KIF1B	26446
chr1	10385680	10385972	KIF1B,	KIF1B	19007
chr1	10399983	10400243	KIF1B,	KIF1B	4720
chr1	10413318	10413553	KIF1B,	KIF1B	11788
chr1	10567513	10567814	PEX14,	PEX14	28281
chr1	10589834	10590534	PEX14,	PEX14	5761
chr1	10793450	10793727	CASZ1,	CASZ1	27956
chr1	10839305	10839660	CASZ1,	CASZ1	73850
chr1	10853014	10853579	CASZ1,	CASZ1	87664
chr1	10895862	10896224		CASZ1	39336
chr1	10997276	10997836		TARDBP	74858
chr1	11018532	11019048	C1orf127,	C1orf127	8982
chr1	11306156	11306729	MTOR,	UBIAD1	26820
chr1	11751183	11751601	MAD2L2,	C1orf187	394
chr1	11967979	11968601	RNU5E-1,	PLOD1	25972
chr1	11969898	11970247	RNU5E-4P,	PLOD1	24189
chr1	12100710	12100893		AL096840.1	3734
chr1	12192921	12193376	TNFRSF8,	TNFRSF1B	33911
chr1	12399631	12400419	VPS13D,	VPS13D	4897
chr1	12401822	12402460	VPS13D,	VPS13D	2781
chr1	12441052	12442042	VPS13D,	VPS13D	18819
chr1	12466421	12467161	VPS13D,	VPS13D	516
chr1	12514749	12515360	VPS13D,	VPS13D	9940
chr1	12531963	12532247	VPS13D,	VPS13D	6499
chr1	12532896	12533444	VPS13D,	VPS13D	5434
chr1	12533712	12534258	VPS13D,	VPS13D	4619
chr1	12538003	12538836	VPS13D,	VPS13D	18860
chr1	12551725	12552285	VPS13D,	VPS13D	5275
chr1	12678022	12678472		DHRS3	510
chr1	12689277	12689704		DHRS3	11753
chr1	13912222	13912538	PDPN,	LRRC38	71837
chr1	13977689	13978243		5S_rRNA	28187
chr1	14039849	14040327	PRDM2,	SCARNA11	17394
chr1	14075739	14075940	PRDM2,	PRDM2	22381
chr1	14085546	14086145	PRDM2,	PRDM2	12375
chr1	14088400	14088643	PRDM2,	PRDM2	9699
chr1	14089824	14090046	PRDM2,	PRDM2	8286
chr1	15680382	15680718	FHAD1,	FHAD1	3737
chr1	15706821	15707213	FHAD1,	FHAD1	759
chr1	15710785	15711242	FHAD1,	FHAD1	6629
chr1	16067388	16067732	RP11-169K16.4,SLC25A34,	TMEM82	1357
chr1	16141836	16142287		RP11-169K16.7	7867
chr1	16160213	16161728	RP11-169K16.9,	SPEN	13388
chr1	16162350	16162656	RP11-169K16.9,	SPEN	11856
chr1	16170359	16170912	RP11-169K16.9,	SPEN	3723
chr1	16175742	16176183	SPEN,	RP11-169K16.9	1320
chr1	16177698	16178165	SPEN,	RP11-169K16.9	3289
chr1	16305675	16305921		ZBTB17	3171
chr1	16447542	16447916		RP11-276H7.2	33977
chr1	16647438	16647972	FBXO42,	FBXO42	5843
chr1	16693304	16693704	C1orf144,	C1orf144	216
chr1	16739716	16739978	SPATA21,	SPATA21	9378
chr1	16839356	16839713		RP4-798A10.4	7654
chr1	16842551	16842748		RNU1-1	1869
chr1	16848229	16848569	RP4-798A10.4,	RNU1-1	7619
chr1	16857203	16857493		AL355149.1	4907
chr1	16898791	16899235	NBPF1,	NBPF1	6802
chr1	16919184	16919414	NBPF1,	NBPF1	13437
chr1	16921691	16922060	NBPF1,	NBPF1	16013
chr1	16926832	16927031	NBPF1,	AL137798.2	19978
chr1	16938983	16939290	NBPF1,	NBPF1	3991
chr1	16939918	16940188	NBPF1,	NBPF1	4908
chr1	16940408	16940806		NBPF1	524
chr1	16970782	16971048	CROCCP2,	RP5-1182A14.3	1154
chr1	17054696	17055060		ESPNP	8226
chr1	17057596	17057856		RNU1-4	9285
chr1	17059375	17059758		RNU1-4	7444
chr1	17122805	17123467		MST1P9	26404
chr1	17214524	17215382	RP11-108M9.4,	RP11-108M9.5	637
chr1	17222604	17223712	RNU1-2,CROCC,	RP11-108M9.4	7014
chr1	17230037	17232428	CROCC,	RP11-108M9.4	15088
chr1	17325174	17325477	ATP13A2,RP1-37C10.3,	ATP13A2	2136
chr1	17454852	17455113		PADI2	9034
chr1	17801444	17801979		RCC2	35491
chr1	19688143	19688365	CAPZB,	AKR7A2	49614
chr1	19694151	19694548	CAPZB,	AKR7A2	55709
chr1	19751390	19751783	CAPZB,	CAPZB	4948
chr1	19756119	19756463	CAPZB,	CAPZB	9653
chr1	19756805	19757013	CAPZB,	CAPZB	10271
chr1	19777205	19777549	CAPZB,	CAPZB	30739
chr1	19933332	19933757	C1orf151,	RP5-1056L3.3	1063
chr1	19946334	19946534	C1orf151,	NBL1	20614
chr1	20161708	20162433		RNF186	20299
chr1	20865284	20865557		FAM43B	13511
chr1	21079958	21080632	HP1BP3,	HP1BP3	3551
chr1	21223293	21223855	EIF4G3,	EIF4G3	49136
chr1	21232480	21232818	EIF4G3,	EIF4G3	1219
chr1	21242222	21242556	EIF4G3,	EIF4G3	10959
chr1	21257647	21258111	EIF4G3,	EIF4G3	26449
chr1	21291695	21291960	EIF4G3,	EIF4G3	23716
chr1	21320337	21321068	EIF4G3,	MIR1256	5777
chr1	21332301	21332866	EIF4G3,	RP11-487E1.1	2156
chr1	21348699	21349302	EIF4G3,	RP11-487E1.1	18573
chr1	21354432	21354662	EIF4G3,	RP11-487E1.1	24120
chr1	21372775	21373092	EIF4G3,	RP11-487E1.1	42506
chr1	21392897	21393225	EIF4G3,	EIF4G3	15574
chr1	21430602	21431112	EIF4G3,	EIF4G3	15156
chr1	21791666	21792003	NBPF3,	RP11-293F5.6	5260
chr1	21900635	21901397	ALPL,	RP11-63N8.3	11949
chr1	22647162	22647394		ZBTB40	131066
chr1	22725361	22725773		ZBTB40	52777
chr1	22776886	22777320		ZBTB40	1241
chr1	22778225	22778608	ZBTB40,	ZBTB40-IT1	65550
chr1	23345734	23345980	KDM1A,	KDM1A	129
chr1	23354766	23355527	RP1-184J9.2,KDM1A,	RP4-805N21.1	14608
chr1	23370872	23371432	RP1-184J9.2,KDM1A,	KDM1A	5766
chr1	23620859	23621252		C1orf213	74434
chr1	23629985	23630555	HNRNPR,	C1orf213	65220
chr1	23638167	23638748	HNRNPR,	HNRNPR	5332
chr1	23668441	23668759	HNRNPR,	HNRNPR	3558
chr1	23670900	23671148		HNRNPR	195
chr1	23697402	23697692	C1orf213,	ZNF436	1612
chr1	23851398	23851740	E2F2,	E2F2	5681
chr1	23856575	23856779	E2F2,	E2F2	10789
chr1	23882367	23882818		RP1-150O5.3	5186
chr1	23885959	23886220	ID3,	ID3	155
chr1	23888584	23889356		ID3	2685
chr1	23939374	23939802	MDS2,	MDS2	14236
chr1	24156747	24157119	HMGCL,	HMGCL	4984
chr1	24454964	24455584	IL22RA1,	MYOM3	16609
chr1	24477403	24478149		IL22RA1	8165
chr1	24613205	24613757		GRHL3	32331
chr1	24638885	24639204	RP11-10N16.3,	GRHL3	6767
chr1	24648773	24648969	GRHL3,	RP11-10N16.3	451
chr1	24691209	24691545	C1orf201,	RP11-10N16.3	42957
chr1	24701542	24702404	C1orf201,	NIPAL3	40311
chr1	24715687	24716480	C1orf201,	C1orf201	9770
chr1	24719643	24720096	C1orf201,	C1orf201	1308
chr1	24769547	24769875	NIPAL3,	NIPAL3	12945
chr1	24969355	24969638	SRRM1,	SRRM1	266
chr1	25031920	25032287		snoU13	38525
chr1	25201277	25201789		AL023096.1	35101
chr1	25265801	25266191	RUNX3,	RUNX3	9240
chr1	25493789	25494347		RP4-706G24.1	40562
chr1	25769934	25770262	TMEM57,	TMEM57	5286
chr1	26105883	26106310	MAN1C1,	MAN1C1	1108
chr1	26226742	26227037	STMN1,	STMN1	7791
chr1	26231491	26231995	STMN1,	STMN1	1439
chr1	26232372	26233121	STMN1,	STMN1	766
chr1	26324898	26325224		PAFAH2	413
chr1	26437513	26437723	PDIK1L,	PDIK1L	710
chr1	26564418	26564647	CEP85,	AL355877.1	8712
chr1	26566481	26566863	CEP85,	AL355877.1	6573
chr1	26892393	26892619	RPS6KA1,	RPS6KA1	5214
chr1	27018733	27019101		ARID1A	3607
chr1	27022025	27022270		ARID1A	376
chr1	27049786	27049983	ARID1A,	ARID1A	4314
chr1	27051471	27051830	ARID1A,	ARID1A	2548
chr1	27324245	27324431	TRNP1,	RP11-344H11.6	11507
chr1	27369132	27369579		FAM46B	30028
chr1	27488097	27488570	SLC9A1,	SLC9A1	6932
chr1	27546644	27546964		WDTC1	14203
chr1	27561936	27562233	WDTC1,	RP11-40H20.4	1241
chr1	27718869	27719091		GPR3	168
chr1	27772738	27773019	WASF2,	RP4-752I6.1	10830
chr1	27774685	27774935	WASF2,	RP4-752I6.1	8899
chr1	27814595	27815186	WASF2,	RP1-159A19.4	37425
chr1	27918258	27918574	AHDC1,	RP1-159A19.3	57514
chr1	28241063	28241352	RPA2,	RPA2	183
chr1	28353918	28354669	EYA3,	EYA3	16696
chr1	28534976	28535824	DNAJC8,	AL353354.1	8248
chr1	28692482	28692929		PHACTR4	3408
chr1	28833639	28833861	SNHG3,RCC1,	SNORA73A	128
chr1	28867123	28867332		TRNAU1AP	12369
chr1	28974968	28975439	RNU11,RP11-442N24__B.1,	TAF12	5606
chr1	29082403	29082997	YTHDF2,	OPRD1	55954
chr1	29253335	29253823	EPB41,	Y_RNA	45232
chr1	29282419	29283259	EPB41,	Y_RNA	29383
chr1	29422985	29423577	EPB41,	EPB41	818
chr1	29460142	29460470		TMEM200B	9859
chr1	29508622	29508837		SRSF4	230
chr1	29658394	29658769	RP3-437I16.1,	AL645859.1	78386
chr1	31418160	31418747	PUM1,	SNORD103A	9833
chr1	31424724	31425323	PUM1,	SNORD103B	2974
chr1	31456766	31457146	PUM1,	PUM1	1964
chr1	31497589	31497779	PUM1,	RP11-201O14.1	11932
chr1	31506536	31506979	PUM1,	RP11-201O14.1	2858
chr1	31513023	31513374	PUM1,	RP11-201O14.2	10520
chr1	31536422	31536733	PUM1,	PUM1	1814
chr1	31538097	31538400	PUM1,	PUM1	3485
chr1	31584115	31584646		RP11-490K7.1	2911
chr1	31627442	31627779		RP11-490K7.1	46141
chr1	31948046	31948351		RP11-439L8.3	23642
chr1	32450689	32450945		KHDRBS1	28613
chr1	32480980	32481183	KHDRBS1,	TMEM39B	56550
chr1	32494481	32494736	KHDRBS1,	TMEM39B	43023
chr1	32801202	32801493	MARCKSL1,	RP4-811H24.3	13185
chr1	32860137	32860526	BSDC1,	BSDC1	282
chr1	32879753	32879958		GAPDHP20	11139
chr1	32930366	32930680	ZBTB8B,RP1-27O5.3,	RP11-395N6.2	38133
chr1	32952424	32952652	ZBTB8B,RP1-27O5.3,	ZBTB8A	52490
chr1	32966318	32966543	RP1-27O5.3,	ZBTB8A	38597
chr1	33116710	33116973	RBBP4,	RBBP4	244
chr1	33514996	33515258	AK2,	AK2	12534
chr1	33815407	33815719	PHC2,	PHC2	190
chr1	33871195	33871751	PHC2,	PHC2	13107
chr1	33923850	33924460		TLR12P	7695
chr1	35309813	35310116	C1orf212,	RP5-997D16.2	6330
chr1	35648095	35648576	SFPQ,	SFPQ	1128
chr1	35658658	35659128	SFPQ,	Y_RNA	2677
chr1	35971647	35972171	KIAA0319L,	RP4-728D4.3	3434
chr1	35989641	35990281	KIAA0319L,	KIAA0319L	17493
chr1	36003556	36003755	KIAA0319L,	NCDN	19418
chr1	36214040	36214350	CLSPN,	CLSPN	10751
chr1	36297823	36298225	EIF2C4,	EIF2C4	9250
chr1	36301020	36301408	EIF2C4,	EIF2C4	6060
chr1	36348639	36348887	EIF2C1,	AL139286.1	7928
chr1	36351619	36351904	EIF2C1,	AL139286.1	10926
chr1	36863509	36863800		LSM10	161
chr1	37217147	37217565		RP4-614N24.1	21385
chr1	37504130	37504665		GRIK3	4667
chr1	37632815	37633398		U6	36104
chr1	37634529	37635072		U6	34410
chr1	38560721	38561302	RP5-884C9.2,	RP5-884C9.3	14426
chr1	38618292	38618727		RP5-884C9.3	71924
chr1	39212878	39213137		RP5-864K19.4	112664
chr1	39395126	39395409	RHBDL2,	RHBDL2	2758
chr1	39462621	39463091	AKIRIN1,	NDUFS5	29134
chr1	39492206	39492685	NDUFS5,	MACF1	54542
chr1	39598887	39599241	MACF1,	U6	12349
chr1	39620484	39620818	MACF1,	5S_rRNA	683
chr1	39624410	39625395	MACF1,	5S_rRNA	4934
chr1	39639457	39639741	MACF1,	5S_rRNA	19631
chr1	39649432	39649795	MACF1,	MACF1	20753
chr1	39679900	39680210	MACF1,	MACF1	879
chr1	39687221	39687464	MACF1,	MACF1	46794
chr1	39887762	39888063	MACF1,	MACF1	12244
chr1	40036000	40036512	PABPC4,RP11-15J6.1,	PABPC4	594
chr1	40285037	40285439		RP1-118J21.24	23570
chr1	40310990	40311542	TRIT1,	RP1-118J21.24	49598
chr1	40318030	40318291	TRIT1,	TRIT1	4391
chr1	40363783	40364978	RP1-118J21.5,MYCL1,	TRIT1	15197
chr1	40442314	40443229		Y_RNA	32101
chr1	40583067	40583670		RP11-115D7.3	15065
chr1	40621323	40622031		RLF	5368
chr1	40847983	40848523	SMAP2,	SMAP2	14254
chr1	40857689	40858237	SMAP2,	SMAP2	4544
chr1	40915977	40916190	ZNF643,	ZNF642	26803
chr1	41047904	41048457		RP11-656D10.6	65334
chr1	41174614	41175132	NFYC,	NFYC	342
chr1	41177936	41178251	NFYC,	NFYC	22426
chr1	41372430	41373125		CITED4	44759
chr1	41385113	41385479		CITED4	57278
chr1	41826663	41826989		FOXO6	768
chr1	42520556	42521009		HIVEP3	19186
chr1	42723767	42724364	FOXJ3,	FOXJ3	52383
chr1	42731851	42732367	FOXJ3,	AC096540.1	47190
chr1	42805710	42806469		RP11-223A3.1	2042
chr1	43028259	43028944	CCDC30,	U6	6102
chr1	43158093	43158522	YBX1,	RP5-994D16.7	63578
chr1	43560698	43561060		FAM183A	49150
chr1	43669750	43670236	EBNA1BP2,WDR65,	WDR65	11034
chr1	43861308	43861614	AL139289.1,	MED8	5982
chr1	44015875	44016137	PTPRF,	PTPRF	32145
chr1	44068661	44068992	PTPRF,	PTPRF	2426
chr1	44116559	44116803	KDM4A,	KDM4A	2296
chr1	44132212	44132689	KDM4A,	KDM4A	23810
chr1	44202385	44202622	ST3GAL3,	RP11-184I16.3	6596
chr1	44223388	44223814	ST3GAL3,	RP11-184I16.4	30587
chr1	44249278	44249896	ST3GAL3,	ST3GAL3	8192
chr1	44254268	44254578	ST3GAL3,	ST3GAL3	3356
chr1	44257026	44257573	ST3GAL3,	ST3GAL3	479
chr1	44555253	44555687	RP5-1198O20.4,	RP5-1198O20.5	1705
chr1	44717178	44717535	ERI3,	ERI3	3682
chr1	44793543	44793955	ERI3,	ERI3	5034
chr1	44901944	44902573	RNF220,	ERI3	81326
chr1	44938189	44938660	RNF220,	ERI3	117492
chr1	44997828	44998577	RNF220,	AL596225.1	29197
chr1	45041214	45041438	RNF220,	RNF220	38611
chr1	45196530	45197093	RNU5D-1,	KIF2C	8678
chr1	45285505	45285700	RNU5E-6P,PTCH2,	TCTEX1D4	12645
chr1	45407442	45407907	EIF2B3,	EIF2B3	15347
chr1	45430197	45430384	EIF2B3,	EIF2B3	37963
chr1	45516397	45516822	ZSWIM5,	HECTD3	39608
chr1	45637876	45638105	ZSWIM5,	RP11-69J16.4	101889
chr1	45659805	45660084	ZSWIM5,	RP11-69J16.4	123843
chr1	45858503	45859052	TESK2,	RP11-291L19.1	21914
chr1	45879745	45879978	TESK2,	RP11-291L19.1	830
chr1	45913197	45913814	TESK2,	MMACHC	52219
chr1	45951699	45952042	TESK2,	MMACHC	13854
chr1	45956873	45957266		TESK2	197
chr1	45965746	45966030	MMACHC,CCDC163P,	CCDC163P	163
chr1	45987837	45988288	PRDX1,	PRDX1	434
chr1	45990760	45991245		PRDX1	2283
chr1	46016356	46016711	AKR1A1,	AKR1A1	205
chr1	46050317	46050656	NASP,	NASP	24485
chr1	46109921	46110171	GPBP1L1,	GPBP1L1	8650
chr1	46275409	46276111	MAST2,	MAST2	54290
chr1	46296573	46296998	MAST2,	MAST2	33264
chr1	46330345	46330681	MAST2,	MAST2	259
chr1	46337754	46338247	MAST2,	RP11-735A5.1	24720
chr1	46444552	46445691	MAST2,	MAST2	23361
chr1	46509282	46509865	PIK3R3,	RP4-533D7.4	2916
chr1	46595844	46596161	PIK3R3,	RP4-533D7.5	3040
chr1	46598538	46599007	PIK3R3,	RP4-533D7.5	270
chr1	46699493	46699861		RAD54L	13683
chr1	47151568	47153345	KIAA0494,RP11-8J9.4,	KIAA0494	2220
chr1	47154376	47154796	KIAA0494,RP11-8J9.4,	KIAA0494	1985
chr1	47218422	47218812		CYP4B1	4893
chr1	47222666	47223441		CYP4B1	456
chr1	47397777	47398322	CYP4A11,	CYP4X1	28986
chr1	47490232	47490427	CYP4X1,	CYP4X1	11450
chr1	47509490	47510253	CYP4X1,	CYP4Z1	23288
chr1	47525717	47527050		CYP4Z1	6776
chr1	47595673	47595969	RP1-18D14.3,	CYP4A22	7286
chr1	47599939	47600432	RP1-18D14.3,	CYP4A22	2921
chr1	47719896	47720125	STIL,	TAL1	22118
chr1	48855422	48855695	SPATA6,	SPATA6	30164
chr1	48864418	48864857	SPATA6,	RP11-329A14.1	37001
chr1	48918418	48918863	SPATA6,	SPATA6	1382
chr1	48988995	48989495		RP11-329A14.2	25837
chr1	49212704	49213034	BEND5,AGBL4,	AGBL4	66295
chr1	50237523	50238084	AGBL4,	ZNF859P	69689
chr1	50889009	50889336	DMRTA2,	DMRTA2	1868
chr1	50923880	50924594	FAF1,	RP5-850O15.3	2904
chr1	51024861	51025483	FAF1,	U6	22904
chr1	51035564	51036232	FAF1,	U6	12178
chr1	51066588	51067030	FAF1,	Y_RNA	101280
chr1	51076612	51077030	FAF1,	FAF1	4205
chr1	51082743	51083050	FAF1,	FAF1	4726
chr1	51124059	51124452	FAF1,	FAF1	46085
chr1	51165428	51165770	FAF1,	U6	50369
chr1	51237823	51238142	FAF1,	PHBP12	8028
chr1	51324529	51324867	FAF1,	CDKN2C	101719
chr1	51325089	51325329	FAF1,	CDKN2C	101208
chr1	51412880	51413303	FAF1,	CDKN2C	13325
chr1	51494560	51494887		FAF1	68788
chr1	51583236	51583715	C1orf185,	AL162430.2	70659
chr1	51876758	51877090	EPS15,	EPS15	7801
chr1	51899873	51900247	EPS15,	EPS15	11070
chr1	51932651	51932848	EPS15,	EPS15	1751
chr1	52082388	52082784	OSBPL9,	OSBPL9	200
chr1	52090547	52090785	OSBPL9,	CALR4P	30097
chr1	52199531	52199936	OSBPL9,	SNORA26	9165
chr1	52291585	52292009	NRD1,	NRD1	11500
chr1	52322417	52322856	NRD1,	RP11-470H9.1	2812
chr1	52429414	52429902	RAB3B,	5S_rRNA	9424
chr1	52521604	52521837	BTF3L4,TXNDC12,	BTF3L4	150
chr1	52563902	52564203		TXNDC12	42209
chr1	52611019	52611274	ZFYVE9,	AL139156.1	4629
chr1	52793879	52794461	ZFYVE9,	PLA2G12AP1	40177
chr1	52882585	52883113	ZCCHC11,PRPF38A,	ORC1	12718
chr1	52890094	52890435	ZCCHC11,	ORC1	20133
chr1	53054517	53054842		GPX7	13364
chr1	53291548	53291842	ZYG11B,	ZYG11A	16488
chr1	53481566	53481775	SCP2,	AL445183.1	20722
chr1	53818813	53819188		RP11-117D22.1	4095
chr1	53842840	53843107		RP11-117D22.2	9056
chr1	54408145	54408569	HSPB11,	HSPB11	2584
chr1	54512362	54512825	TMEM59,	TMEM59	1978
chr1	54954059	54954246		RP5-866L20.2	36344
chr1	55029945	55030178	ACOT11,	ACOT11	32875
chr1	55230387	55230578		PARS2	295
chr1	55329202	55329481	DHCR24,	DHCR24	9502
chr1	55348106	55348592	DHCR24,	RP11-67L3.5	4199
chr1	55353893	55354424	RP11-67L3.4,	DHCR24	1237
chr1	55428362	55428667		TMEM61	17950
chr1	55571972	55572285	USP24,	USP24	11136
chr1	55678501	55678832	USP24,	AC091609.1	2414
chr1	56144990	56146184	RP11-466L17.1,	RP11-90C4.1	143893
chr1	56481918	56482581		RP11-90C4.2	71613
chr1	56578025	56578489		RP1-158P9.1	33136
chr1	56618547	56619330	RP1-158P9.1,	RP11-90C4.2	208302
chr1	56655534	56656132		RP4-710M16.2	224802
chr1	56656634	56657732		RP4-710M16.2	223452
chr1	56755681	56756093		RP4-710M16.1	81759
chr1	56840991	56841799		RP4-710M16.2	39240
chr1	56842586	56842778		RP4-710M16.2	37953
chr1	56852543	56853153		RP4-710M16.2	27787
chr1	56902479	56903080		RP11-213P13.1	101344
chr1	56982531	56982994	PPAP2B,	PPAP2B	3319
chr1	57001752	57002087	PPAP2B,	RP11-213P13.1	2204
chr1	57048015	57048211	PPAP2B,	PPAP2B	2872
chr1	57076341	57076955	PPAP2B,	RP11-377K22.3	24733
chr1	57082790	57083455	PPAP2B,	PRKAA2	27872
chr1	57105032	57105217	PPAP2B,	PRKAA2	5870
chr1	57109826	57110095	PPAP2B,	PRKAA2	1034
chr1	57131268	57131539	PRKAA2,	PPAP2B	20429
chr1	57153792	57154707	PRKAA2,	PPAP2B	43275
chr1	57199267	57199482	C1orf168,	C1orf168	12845
chr1	57268162	57268405	C1orf168,	C1orf168	40597
chr1	57345329	57345813	C8A,	RP11-378I13.1	52978
chr1	57488203	57488509	DAB1,	C8B	56543
chr1	57584611	57585114	DAB1,	C8B	153049
chr1	57670478	57671025	DAB1,	DAB1	68495
chr1	57760150	57760391	DAB1,	DAB1	3532
chr1	57955061	57955937	DAB1,	DAB1	65770
chr1	57994726	57995210	DAB1,	DAB1	105239
chr1	58111869	58112096	DAB1,	RP11-243M12.1	40104
chr1	58423376	58423649	DAB1,	DAB1	73755
chr1	58472312	58472759	DAB1,	RP11-393I23.4	53275
chr1	58555288	58555958	DAB1,	RP11-393I23.2	33471
chr1	58854220	58854494	DAB1,	DAB1	138146
chr1	59019310	59019673		OMA1	7017
chr1	59043899	59044154		TACSTD2	860
chr1	59049774	59050179		TACSTD2	6810
chr1	59193150	59193397		AL136985.1	20389
chr1	59245434	59245850		RP4-794H19.2	5181
chr1	59594534	59594751		RP11-145M4.3	40775
chr1	59638789	59639410	RP11-470E16.1,	RP11-470E16.1	26700
chr1	59844076	59844592	FGGY,	FGGY	14546
chr1	60022255	60023482	FGGY,	FGGY	68818
chr1	60034822	60035148	FGGY,	FGGY	56702
chr1	60036375	60036848	FGGY,	FGGY	55075
chr1	60061391	60061928	FGGY,	FGGY	30027
chr1	60063771	60063962	FGGY,	FGGY	27820
chr1	60135638	60135910	FGGY,	FGGY	3555
chr1	60139968	60140465	FGGY,	FGGY	81127
chr1	60196770	60197205	FGGY,	FGGY	24356
chr1	60216316	60216541	FGGY,	FGGY	4915
chr1	60231489	60231968	RP4-782L23.2,FGGY,	RP4-782L23.1	6738
chr1	60358418	60359367	CYP2J2,	RP4-782L23.2	104038
chr1	60568630	60569349		RP11-575B7.3	11557
chr1	60626071	60626566		C1orf87	86876
chr1	60693784	60694188		C1orf87	154544
chr1	60731801	60732099		C1orf87	192508
chr1	60747134	60747395		C1orf87	207822
chr1	60759443	60760111		C1orf87	220335
chr1	60878484	60878704		C1orf87	339152
chr1	60973292	60974103		NFIA	357233
chr1	61086884	61087597	RP11-776H12.1,	NFIA	243690
chr1	61161515	61162130	RP11-436K8.1,	RP11-776H12.1	55659
chr1	61209237	61209508	RP11-436K8.1,	RP11-776H12.1	103209
chr1	61253354	61253692	RP11-436K8.1,	NFIA	77408
chr1	61274595	61275744	RP11-436K8.1,	NFIA	55761
chr1	61288529	61289644	RP11-436K8.1,	NFIA	41844
chr1	61291189	61291504	RP11-436K8.1,	NFIA	39584
chr1	61477048	61477592	NFIA,	RP4-668G5.1	40872
chr1	61559228	61559838	NFIA,	RP4-668G5.1	123085
chr1	61584736	61585116	NFIA,	RP4-668G5.1	148478
chr1	61685968	61686803	NFIA,	NFIA	131736
chr1	61709987	61710209	NFIA,	NFIA	108024
chr1	61803524	61804035	NFIA,	NFIA	14342
chr1	61804528	61804977	NFIA,	NFIA	13369
chr1	61890007	61890673	NFIA,	RP5-833A20.1	171158
chr1	62102560	62102872		RP11-430G17.1	17105
chr1	62201858	62202226		INADL	6107
chr1	62218257	62219052	INADL,	TM2D1	27559
chr1	62246479	62247111	INADL,	INADL	24387
chr1	62248364	62249045	INADL,	INADL	22477
chr1	62380483	62381128	INADL,	INADL	12594
chr1	62392292	62392818	INADL,	INADL	845
chr1	62417371	62418297	INADL,	INADL	21206
chr1	62422671	62423066	INADL,	INADL	16171
chr1	62444526	62444806	INADL,	HBXIPP1	59848
chr1	62645950	62647173		RP5-1155K23.2	8241
chr1	62647782	62648276		RP5-1155K23.2	6774
chr1	62756676	62756965	KANK4,	KANK4	18357
chr1	62851842	62852601		USP1	49746
chr1	62901915	62902354	USP1,	KANK4	117049
chr1	63205909	63206282		ATG4C	43710
chr1	63289229	63289500	ATG4C,	RP4-771M4.3	72315
chr1	63341530	63341757		RP4-771M4.3	20036
chr1	63357915	63358428		RP4-771M4.3	3508
chr1	63387769	63387975		RP11-5P4.2	102006
chr1	63417059	63417659		RP11-5P4.2	72519
chr1	63630481	63631120	RP11-335E6.1,	RP11-335E6.1	4719
chr1	63827624	63827994		AL049636.1	959
chr1	63870765	63871058	ALG6,	ALG6	1841
chr1	63982396	63982596	ITGB3BP,	EFCAB7	6547
chr1	64179751	64179951		ROR1	59842
chr1	64197351	64197742		ROR1	42146
chr1	64270662	64270926	ROR1,	RP4-597J3.1	15819
chr1	64280611	64280850	ROR1,	RP4-597J3.1	25755
chr1	64288294	64288814	ROR1,	RP4-597J3.1	33579
chr1	64313087	64313590	ROR1,	CFL1P3	3982
chr1	64381870	64382405	ROR1,	CFL1P3	72781
chr1	64447759	64448433	ROR1,	CFL1P3	138740
chr1	64449905	64450276	ROR1,	ROR1	140126
chr1	64476171	64476389	ROR1,	ROR1	113937
chr1	64509944	64510219	ROR1,	U6	15409
chr1	64511922	64512211	ROR1,	U6	17394
chr1	64517373	64518391	ROR1,	U6	23210
chr1	64538179	64538382	ROR1,	Y_RNA	5867
chr1	64561636	64561819	RP11-24J23.2,ROR1,	ROR1	28489
chr1	64577738	64578097	RP11-24J23.2,ROR1,	ROR1	12299
chr1	64637973	64638761	ROR1,	RP11-24J23.2	1387
chr1	64642182	64642688	ROR1,	RP11-24J23.2	5455
chr1	64748065	64748731		RP11-24J23.2	111418
chr1	64809071	64809461		CACHD1	127162
chr1	64938020	64938658	CACHD1,	CACHD1	33259
chr1	64961440	64961992	CACHD1,	CACHD1	9882
chr1	64971901	64972387	CACHD1,	CACHD1	57216
chr1	64989421	64990272	CACHD1,	CACHD1	39513
chr1	64992896	64993127	CACHD1,	CACHD1	36348
chr1	65005777	65006544	CACHD1,	CACHD1	23199
chr1	65010787	65011539	CACHD1,	CACHD1	18197
chr1	65016266	65016499	CACHD1,	CACHD1	12977
chr1	65041774	65041982	CACHD1,	CACHD1	88005
chr1	65046921	65047815	CACHD1,	CACHD1	82515
chr1	65149088	65149290	CACHD1,	RAVER2	61589
chr1	65208061	65208688		RAVER2	2403
chr1	65216702	65216921	RAVER2,	RAVER2	26935
chr1	65220929	65221345	RAVER2,	RAVER2	22610
chr1	65289915	65290132	RAVER2,	RP11-182I10.1	94101
chr1	65516485	65516910		U6	27940
chr1	65574029	65574498		RP4-535B20.3	15965
chr1	65581339	65581734		AL357078.1	10168
chr1	65624437	65624810	AK4,	AK4	6991
chr1	65724848	65725437	DNAJC6,	DNAJC6	5281
chr1	65854121	65854481	DNAJC6,	U2	27198
chr1	65921299	65921759	LEPR,	RP4-630A11.3	30560
chr1	65935643	65935991	LEPR,	RP4-630A11.3	16272
chr1	65956623	65957081	RP4-630A11.3,LEPR,	LEPR	34520
chr1	65959494	65959715	RP4-630A11.3,LEPR,	LEPR	31767
chr1	66004387	66004712	LEPR,	LEPR	26679
chr1	66096947	66097359	LEPR,	RP11-430H12.2	53090
chr1	66120010	66120921		RP11-430H12.2	76402
chr1	66180620	66181197		PDE4B	77288
chr1	66283784	66284326	PDE4B,	AL513493.1	57023
chr1	66346333	66346855	PDE4B,	PDE4B	32404
chr1	66399882	66400442	PDE4B,	PDE4B	57943
chr1	66420861	66421206	PDE4B,	PDE4B	37071
chr1	66611327	66611634	PDE4B,	PDE4B	6592
chr1	66614799	66614994	PDE4B,	PDE4B	3176
chr1	66634692	66635772	PDE4B,	U4	75003
chr1	66727094	66727583	PDE4B,	PDE4B	69072
chr1	66749517	66749746	PDE4B,	PDE4B	46779
chr1	66978402	66978948		SGIP1	20391
chr1	67009108	67009509	SGIP1,	SGIP1	72313
chr1	67149899	67150538	SGIP1,	AL139147.1	7508
chr1	67284889	67285397	WDR78,	RP11-342H21.2	7482
chr1	67398193	67398394	MIER1,	WDR78	7723
chr1	67588077	67588586	C1orf141,	SNORA31	19869
chr1	67709660	67710075	IL23R,	AL109843.1	4657
chr1	67721545	67722090	IL23R,	AL109843.1	16607
chr1	67766299	67766580		IL12RB2	6607
chr1	67822923	67823570	IL12RB2,	IL12RB2	22364
chr1	67826920	67827852	IL12RB2,	IL12RB2	18225
chr1	67842173	67842394	IL12RB2,	IL12RB2	3327
chr1	67893182	67893616	SERBP1,	SERBP1	2596
chr1	67927193	67927955		SERBP1	31476
chr1	67981315	67981721		RP4-763G1.2	13795
chr1	67994404	67994742		RP4-763G1.2	740
chr1	68000195	68000753		U6	6336
chr1	68063278	68063954		GADD45A	87128
chr1	68129659	68130286		RP5-817C23.1	3274
chr1	68143949	68145023		GADD45A	6258
chr1	68147751	68147979		GADD45A	2879
chr1	68148337	68148916		GADD45A	2117
chr1	68150672	68151060	GADD45A,	GADD45A	493
chr1	68179109	68179317	GNG12,	RP5-817C23.1	52515
chr1	68181744	68182129	GNG12,	RP5-817C23.1	55238
chr1	68190536	68190955	GNG12,	RP5-817C23.1	64047
chr1	68219788	68220224	GNG12,	RP11-518D3.1	77980
chr1	68303321	68303695	RP11-518D3.1,	GNG12	4358
chr1	68387477	68387750	RP11-518D3.1,	RP11-518D3.1	33474
chr1	68444685	68445367	RP11-518D3.1,	RP4-609E1.2	64006
chr1	68494318	68494655	RP11-518D3.1,	RP4-609E1.2	14545
chr1	68539936	68540731	RP11-518D3.1,	DIRAS3	23019
chr1	68568636	68569220	WLS,RP11-518D3.1,	RP11-518D3.1	35112
chr1	68570663	68571209	WLS,RP11-518D3.1,	RP11-518D3.1	33104
chr1	68639154	68639409	WLS,RP11-518D3.1,	RP11-518D3.3	10508
chr1	68663353	68663884	WLS,RP11-518D3.1,	MIR1262	14325
chr1	68665215	68665869	WLS,RP11-518D3.1,	MIR1262	16249
chr1	68670972	68671251	WLS,	MIR1262	21818
chr1	68767276	68767860		RPS7P4	58830
chr1	68779352	68780281		RPS7P4	71078
chr1	68796669	68797421		RPS7P4	88307
chr1	68867365	68867596		RP5-1033K19.2	20140
chr1	68915019	68915342	RPE65,	RP4-694A7.2	29631
chr1	68961321	68961600	DEPDC1,	RP4-694A7.4	898
chr1	69280477	69281378		RP11-424D14.1	240653
chr1	69763393	69763945		RP11-74K19.1	48563
chr1	69775215	69775658		RP11-74K19.1	60330
chr1	69955829	69956367		LRRC7	77983
chr1	70029762	70030355		LRRC7	4022
chr1	70030593	70030972		LRRC7	3298
chr1	70205035	70205545	LRRC7,	LRRC7	20568
chr1	70435336	70435663	LRRC7,	RP4-677H15.2	177304
chr1	70444819	70445015	LRRC7,	RP4-677H15.2	167887
chr1	70446596	70447453	LRRC7,	RP4-677H15.2	165779
chr1	70517641	70517903	LRRC7,	RP11-181B18.1	20867
chr1	70538074	70538616	LRRC7,	RP11-181B18.1	41440
chr1	70584296	70584604	LRRC7,	RP4-677H15.2	28354
chr1	70780309	70780772	ANKRD13C,	ANKRD13C	1067
chr1	70819322	70819548	ANKRD13C,	HHLA3	1053
chr1	70862546	70862810		CTH	14223
chr1	70876550	70876995	CTH,	CTH	293
chr1	70908808	70909347		RP11-180O5.2	82957
chr1	70923776	70924241		RP11-42O15.2	72200
chr1	71234177	71234491	RP5-952N6.1,	RP11-99H8.1	48362
chr1	71353856	71354041	PTGER3,	RP3-333A15.1	59113
chr1	71494230	71494484	PTGER3,	RP11-108P2.1	20181
chr1	71516394	71516879	RP11-108P2.1,	PTGER3	3145
chr1	71632310	71632557	RP11-386O9.1,	RP11-386O9.2	84248
chr1	71737989	71738406		RP11-316C12.2	129332
chr1	71943258	71943652	NEGR1,	NEGR1	37934
chr1	72274843	72275064	RP11-175G14.1,NEGR1,	NEGR1	105865
chr1	72349220	72350145	NEGR1,	RP11-175G14.1	46987
chr1	72900561	72900903		NEGR1	152315
chr1	72948595	72949153		NEGR1	200457
chr1	73101884	73102715		RP11-262K1.1	138654
chr1	73145235	73146001		RP11-262K1.1	95336
chr1	73225450	73226060	RP4-660H19.1,	RP11-262K1.1	15199
chr1	73312259	73312809	RP4-660H19.1,	U6	129082
chr1	73531280	73531723		KRT8P21	38973
chr1	73562476	73562886		KRT8P21	7794
chr1	73672620	73672966		7SK	15255
chr1	73824524	73824719		7SK	167083
chr1	73954991	73955450		RP11-275A6.1	145678
chr1	74028312	74028606		RP11-275A6.1	72440
chr1	74070304	74070834		RP11-275A6.1	30330
chr1	74124753	74125240	RP11-275A6.1,	RP11-275A6.2	50054
chr1	74175656	74176026	RP11-275A6.2,	U4atac	173555
chr1	74195883	74196140		U4atac	153384
chr1	74231257	74231928		5S_rRNA	16286
chr1	74464473	74464672		TNNI3K	199349
chr1	74569723	74570417	LRRIQ3,	LRRIQ3	29596
chr1	74578442	74578840	LRRIQ3,	LRRIQ3	38167
chr1	74806047	74806704	AC093158.1,RP11-653A5.2,	AC093158.1	28328
chr1	74895815	74896703	AC093158.1,RP11-653A5.2,	AC093158.1	8490
chr1	74933437	74933750	AC093158.1,RP11-653A5.2,	RP4-650F12.2	285
chr1	74934652	74934943	RP4-650F12.2,AC093158.1,RP11-653A5.2,	AC093158.1	71141
chr1	74943059	74943242	LRRC53,AC093158.1,RP11-653A5.2,	AC093158.1	62788
chr1	75083884	75084948	C1orf173,RP4-612J11.1,RP11-17E13.3,	C1orf173	38969
chr1	75155593	75155793	RP11-17E13.3,	C1orf173	16271
chr1	75159048	75159456	RP11-17E13.3,	C1orf173	19830
chr1	75256823	75257648		RP11-17E13.3	39176
chr1	75540556	75541100		LHX8	53291
chr1	75571763	75571952		LHX8	22261
chr1	75731611	75731843	SLC44A5,	RP11-510C10.2	132984
chr1	75765880	75766299	SLC44A5,	RP11-510C10.2	167346
chr1	75808462	75808959	SLC44A5,	RP11-87O11.1	178536
chr1	76095731	76095926		SLC44A5	19027
chr1	76257807	76258028	RABGGTB,	RABGGTB	1149
chr1	76302248	76302489	MSH4,	RP4-682C21.2	91907
chr1	76405404	76405618		ASB17	7395
chr1	76417527	76418171		ASB17	19733
chr1	76525150	76525562	RP11-550H2.2,	ST6GALNAC3	15033
chr1	76534556	76535261		ST6GALNAC3	5480
chr1	76639325	76639647	ST6GALNAC3,	ST6GALNAC3	136173
chr1	76719967	76720674	ST6GALNAC3,	ST6GALNAC3	55338
chr1	76759519	76760057	ST6GALNAC3,	ST6GALNAC3	15871
chr1	76907409	76907729	ST6GALNAC3,	RP11-335E14.1	87638
chr1	77013486	77013976	ST6GALNAC3,	TPI1P1	151743
chr1	77126637	77127023		TPI1P1	38644
chr1	77209161	77209387		U6	9546
chr1	77243129	77244090	RP11-415A20.1,	ST6GALNAC5	89516
chr1	77399788	77400202	ST6GALNAC5,	ST6GALNAC5	61147
chr1	77464389	77464623	ST6GALNAC5,	RP4-706A16.2	69099
chr1	77547799	77548244		RP4-706A16.3	46746
chr1	77694476	77695020		PIGK	9633
chr1	77705174	77705415		PIGK	20179
chr1	77762562	77763620	AK5,	AK5	42999
chr1	77836538	77836948	AK5,	AK5	320
chr1	77873530	77873991	AK5,	AK5	9617
chr1	77890083	77890521	AK5,	AC095030.1	33089
chr1	77913313	77913759	AK5,	AC095030.1	56323
chr1	78104174	78104388	ZZZ3,	ZZZ3	5720
chr1	78136699	78137209	ZZZ3,	ZZZ3	38393
chr1	78137477	78137754	ZZZ3,	ZZZ3	39054
chr1	78201304	78201871	USP33,	USP33	7566
chr1	78211257	78211734	USP33,	USP33	348
chr1	78216457	78216741	USP33,	USP33	5452
chr1	78262257	78263066	FAM73A,	FAM73A	6412
chr1	78407535	78408092	NEXN,	DNAJB4	37045
chr1	78409662	78409971	FUBP1,	DNAJB4	35042
chr1	78431720	78432481	FUBP1,	FUBP1	5630
chr1	78443738	78444252	FUBP1,	DNAJB4	864
chr1	78917070	78917319	PTGFR,	PTGFR	39562
chr1	78951902	78952169	PTGFR,	PTGFR	4721
chr1	79209516	79210864		RP4-641G12.4	4568
chr1	79226667	79227190		5S_rRNA	385975
chr1	79293884	79294527		5S_rRNA	453252
chr1	79424598	79425006	ELTD1,	ELTD1	41232
chr1	79701062	79701806		RP4-726F1.1	88020
chr1	79798542	79798969		ADH5P2	188009
chr1	79828643	79829773		ADH5P2	157557
chr1	79983063	79983940		ADH5P2	3263
chr1	80004308	80005228		RP11-548C21.1	483028
chr1	80314030	80314441		HMGB1P18	434801
chr1	80339552	80339836		HMGB1P18	409343
chr1	80416310	80416559		HMGB1P18	332602
chr1	80482592	80482898		HMGB1P18	266292
chr1	80531569	80532328		HMGB1P18	217088
chr1	80549617	80549822		HMGB1P18	199317
chr1	80588522	80588915		RP11-339A11.1	29794
chr1	80648370	80649199		RP11-339A11.1	89860
chr1	80667273	80667595		HMGB1P18	81603
chr1	80771020	80771236		RP11-115A15.2	190460
chr1	80996832	80997267		RP5-887A10.1	4390
chr1	81008048	81008436	RP5-887A10.1,RP11-115A15.1,	RP11-115A15.4	77804
chr1	81105549	81106344	RP5-887A10.1,	RP5-887A10.1	1022
chr1	81324881	81325250		MTND2P30	221409
chr1	81459867	81460229		MTND2P30	86427
chr1	81704073	81704525		7SK	13175
chr1	81772183	81772390	LPHN2,	RP11-159J16.1	119854
chr1	81817441	81817933	LPHN2,	RP11-159J16.1	74454
chr1	81951561	81952032	LPHN2,	RP5-837I24.1	15658
chr1	81964142	81964672	LPHN2,	RP5-837I24.1	3048
chr1	82028910	82029365	LPHN2,	RP5-837I24.3	5620
chr1	82051806	82052183	RP5-837I24.4,LPHN2,	RP5-837I24.3	28477
chr1	82140173	82141052	LPHN2,	LPHN2	24842
chr1	82144414	82145008	LPHN2,	LPHN2	20744
chr1	82150135	82150352	LPHN2,	LPHN2	15211
chr1	82204672	82204857	LPHN2,	LPHN2	61317
chr1	82269354	82270256	LPHN2,	LPHN2	138848
chr1	82314537	82314955	LPHN2,	LPHN2	93907
chr1	82316052	82316446	LPHN2,	LPHN2	92404
chr1	82377981	82378391	LPHN2,	LPHN2	30467
chr1	82433763	82434230	LPHN2,	LPHN2	11576
chr1	82440610	82441395	LPHN2,	LPHN2	4570
chr1	82449487	82449954	LPHN2,	LPHN2	280
chr1	82525774	82526114		RP5-837I24.4	434546
chr1	82574662	82574932		RP5-837I24.4	483399
chr1	82618423	82618728		RP5-837I24.4	527177
chr1	82619366	82619709		RP5-837I24.4	528139
chr1	82930115	82930476		RP11-147G16.1	203478
chr1	82988772	82989161		RP11-147G16.1	262149
chr1	83028010	83028705		RP11-147G16.1	301540
chr1	83031245	83031678		RP11-147G16.1	304644
chr1	83091108	83091344		RP4-601K24.1	277640
chr1	83129650	83130217		RP4-601K24.1	238932
chr1	83266333	83266816		RP4-601K24.1	102291
chr1	83361590	83362215		RP4-601K24.1	6963
chr1	83445377	83446002	RP11-170N11.1,RP4-601K24.1,	RP11-413G15.1	466046
chr1	83446551	83447044	RP11-170N11.1,RP4-601K24.1,	RP11-413G15.1	464938
chr1	83559452	83559802	RP4-601K24.1,	RP11-170N11.1	107736
chr1	83565166	83565568	RP4-601K24.1,	RP11-170N11.1	113476
chr1	83646469	83646659		RP11-170N11.1	194673
chr1	83856135	83856504		RP11-413G15.1	55416
chr1	83878930	83879355		RP11-413G15.1	32593
chr1	84136673	84136932	RP11-475O6.1,	RP5-836J3.1	119160
chr1	84253219	84253497	RP11-475O6.1,	RP5-836J3.1	2605
chr1	84262020	84262431	RP5-836J3.1,RP11-475O6.1,	PRKACB	281519
chr1	84338144	84338458	TTLL7,	RP11-475O6.1	11595
chr1	84407899	84408170	TTLL7,	TTLL7	29371
chr1	84431678	84431862	TTLL7,	TTLL7	13706
chr1	84484988	84486361		RP4-552O12.1	1620
chr1	84491943	84492332		RP4-552O12.1	8083
chr1	84612219	84612937	PRKACB,	PRKACB	17407
chr1	84625660	84626125	PRKACB,	PRKACB	4092
chr1	84639894	84640440	PRKACB,	PRKACB	4351
chr1	84726805	84727133		SNORA2	16035
chr1	84737463	84737722		SNORA2	5411
chr1	84738044	84738476		SNORA2	4744
chr1	84766976	84767206	SAMD13,	SAMD13	198
chr1	84816187	84816589	SAMD13,	DNASE2B	47827
chr1	85005392	85005829	SPATA1,	SPATA1	4274
chr1	85140289	85140544	SSX2IP,	SSX2IP	3418
chr1	85242527	85242761		SSX2IP	86158
chr1	85371982	85372510		LPAR3	13350
chr1	85664582	85664769	SYDE2,	Y_RNA	65303
chr1	85680297	85680777		SYDE2	13808
chr1	85695425	85695761		SYDE2	28864
chr1	85709046	85710267		Y_RNA	20322
chr1	85763640	85763982	RP11-131L23.1,	BCL10	20040
chr1	85774117	85775168	RP11-131L23.1,	BCL10	30871
chr1	85800544	85801078	DDAH1,RP11-131L23.1,	BCL10	57040
chr1	85809178	85810086	DDAH1,RP11-131L23.1,	BCL10	65861
chr1	85810702	85810934	DDAH1,RP11-131L23.1,	BCL10	67047
chr1	85880005	85880269	DDAH1,RP11-131L23.1,	DDAH1	9957
chr1	85926375	85926592	DDAH1,	Y_RNA	25516
chr1	85987778	85988224	DDAH1,	DDAH1	499
chr1	86016599	86016864	DDAH1,	DDAH1	29229
chr1	86094464	86094926		DDAH1	50649
chr1	86318530	86319087	COL24A1,	COL24A1	108376
chr1	86466544	86467160	COL24A1,	RP4-682E18.1	28685
chr1	86900142	86900351	CLCA2,	CLCA2	5716
chr1	87012377	87013270	CLCA4,	CLCA4	23975
chr1	87125930	87126206	RP4-651E10.4,	SH3GLB1	44191
chr1	87258637	87259185		RP4-651E10.4	100025
chr1	87326938	87327455		HS2ST1	53134
chr1	87379918	87380170	RP4-604K5.1,	RP4-604K5.1	227
chr1	87399406	87399961	HS2ST1,	RP4-604K5.1	19576
chr1	87425518	87425863	HS2ST1,	RP4-604K5.2	15265
chr1	87485870	87486477	HS2ST1,	RP11-384B12.3	25384
chr1	87527879	87528449	HS2ST1,	RP11-384B12.2	16610
chr1	87569860	87570335	HS2ST1,	HS2ST1	25359
chr1	87610509	87611211	HS2ST1,	AL139139.1	6121
chr1	87666519	87667076		LMO4	127353
chr1	87788073	87788515		LMO4	5857
chr1	87791733	87791975		LMO4	2297
chr1	87796442	87797281	LMO4,	LMO4	489
chr1	87798589	87798775	LMO4,	RP11-384B12.2	287128
chr1	87939840	87940094		5S_rRNA	20911
chr1	88049971	88050243		5S_rRNA	131051
chr1	88066041	88066490		5S_rRNA	147209
chr1	88109707	88111237		5S_rRNA	191416
chr1	88131685	88131956		5S_rRNA	212764
chr1	88150210	88152074		5S_rRNA	232086
chr1	88208285	88208585		5S_rRNA	289379
chr1	88290093	88290303		5S_rRNA	371142
chr1	88339286	88339566		5S_rRNA	420370
chr1	88446055	88446486		RP5-1027O11.1	74873
chr1	88508646	88509021		RP5-1027O11.1	137436
chr1	88516157	88516647		RP5-1027O11.1	145005
chr1	88525768	88526438		RP5-1027O11.1	154706
chr1	88529995	88530474		RP5-1027O11.1	158837
chr1	88548026	88548330		RP5-1027O11.1	176781
chr1	88613561	88614446		RP5-1027O11.1	242606
chr1	89028772	89028995	RP11-76N22.2,	RP11-76N22.3	14679
chr1	89048819	89049167	RP11-76N22.2,	RP11-76N22.1	84634
chr1	89077887	89078313	RP11-76N22.2,	PKN2	71805
chr1	89100259	89100644	RP11-76N22.2,	PKN2	49453
chr1	89114432	89115948	RP11-76N22.2,	PKN2	34715
chr1	89203718	89204150	PKN2,	PKN2	33204
chr1	89300746	89300987	PKN2,	RP11-82K18.2	88186
chr1	89401182	89401656	CCBL2,	GTF2B	43792
chr1	89540160	89540390		GBP1	9232
chr1	89688138	89688372		GBP4	23640
chr1	89766424	89766787		RP4-620F22.3	10585
chr1	89830638	89831211	GBP6,	GBP6	15029
chr1	89868153	89868654		GBP1P1	4834
chr1	89931582	89932276		LRRC8B	58466
chr1	89941770	89941967		LRRC8B	48526
chr1	90041435	90041778	LRRC8B,	LRRC8B	8440
chr1	90060045	90060729	RP5-1007M22.3,LRRC8B,RP5-1007M22.2,	RP11-413E1.4	34897
chr1	90123426	90123790	LRRC8C,RP11-413E1.4,	RP5-1007M22.2	25155
chr1	90220331	90220827	LRRC8C,	LRRC8C	8525
chr1	90274060	90274321	LRRC8C,	LRRC8D	12382
chr1	90352804	90353377	LRRC8D,LRRC8C,	ZNF326	104631
chr1	90460843	90461039	ZNF326,	GEMIN8P4	1061
chr1	90582400	90582691		RP11-302M6.4	113797
chr1	90602085	90602560		RP11-302M6.4	133574
chr1	90708892	90709126		RP11-302M6.4	240261
chr1	90785576	90785921		U6	66631
chr1	90806241	90806633		U6	87320
chr1	90836481	90837518		U6	117882
chr1	90868788	90869047		U6	149800
chr1	90896906	90897134		U6	177903
chr1	90927071	90927264		U3	196139
chr1	90992975	90993445	RP5-827O9.1,	U3	130097
chr1	91000359	91000742		RP5-827O9.1	1521
chr1	91127106	91127472		RP5-827O9.1	128260
chr1	91149913	91150273		RP5-827O9.1	151064
chr1	91186997	91187414		BARHL2	4411
chr1	91227521	91227709		BARHL2	44821
chr1	91368889	91369204		PHKA1P1	9877
chr1	91375580	91375974		PHKA1P1	16608
chr1	91376481	91377270		PHKA1P1	17706
chr1	91481639	91482094	ZNF644,	RP5-924G13.2	7609
chr1	91492064	91492747		ZNF644	4576
chr1	91798308	91798584	HFM1,	HFM1	3952
chr1	91970308	91971134	CDC7,	CDC7	7963
chr1	92197330	92197548	TGFBR3,	TGFBR3	3964
chr1	92256617	92257152	TGFBR3,	TGFBR3	24895
chr1	92260398	92260597	TGFBR3,	TGFBR3	28508
chr1	92496243	92496737	EPHX4,	EPHX4	1628
chr1	92560215	92560533	BTBD8,	RP4-621B10.3	19406
chr1	92723469	92723687	GLMN,	GLMN	9613
chr1	92745405	92745671	GLMN,	GLMN	8325
chr1	92786204	92786430	RPAP2,	RPAP2	12482
chr1	92927113	92927792		AC104456.1	59210
chr1	93031704	93031978	EVI5,	GFI1	79408
chr1	93088907	93089244	EVI5,	RP4-593M8.1	42671
chr1	93324168	93324669	FAM69A,	EVI5	66457
chr1	93342376	93343597	FAM69A,	RP11-386I23.1	53915
chr1	93392249	93392478	FAM69A,	RP11-386I23.1	4538
chr1	93400113	93400679	FAM69A,	U6	75418
chr1	93450471	93451191		AC093577.1	2966
chr1	93459738	93459929		AC093577.1	11968
chr1	93478301	93479223		7SK	13047
chr1	93544422	93544930	MTF2,	MTF2	31127
chr1	93645093	93645490	CCDC18,TMED5,	CCDC18	628
chr1	93666197	93666730	CCDC18,	RP4-612C19.2	967
chr1	93670590	93670853	CCDC18,	CCDC18	390
chr1	93701205	93701746	CCDC18,	CCDC18	18598
chr1	93703954	93704369	CCDC18,	CCDC18	15912
chr1	93716069	93716464	CCDC18,	CCDC18	3807
chr1	93787909	93788112	RP4-717I23.3,	RP4-717I23.3	7184
chr1	93790318	93790686	RP4-717I23.3,	RP4-717I23.3	254
chr1	93873764	93873963		RP4-713B5.2	23308
chr1	93884860	93885172		FNBP1L	28642
chr1	93914065	93914986	FNBP1L,	RP4-713B5.2	63970
chr1	93944809	93945001	FNBP1L,	FNBP1L	44970
chr1	94018652	94018945	FNBP1L,	RP5-1033H22.2	38957
chr1	94019697	94020075	FNBP1L,	RP5-1033H22.2	37870
chr1	94268660	94269050	BCAR3,	RP11-488P3.1	27855
chr1	94344790	94344975	DNTTIP2,	DNTTIP2	120
chr1	94425887	94426216		RP5-837O21.2	25251
chr1	94904263	94904863	ABCD3,	RP11-366L18.1	32131
chr1	95163327	95163861	RP11-86H7.1,	RP11-86H7.2	23877
chr1	95314981	95315174	RP11-465K1.2,SLC44A3,	SLC44A3	17809
chr1	95353895	95354093	SLC44A3,	RP11-465K1.2	33012
chr1	95391090	95391616	CNN3,	CNN3	1350
chr1	95501190	95501523	ALG14,	RP4-639F20.3	8597
chr1	95563686	95563973		TMEM56	19064
chr1	95777236	95777738	RP4-586O15.1,	RP11-57H12.5	47877
chr1	95818067	95819032		RP11-14O19.1	739
chr1	95874253	95874779		RP11-14O19.2	27960
chr1	96156700	96157665	RP11-286B14.1,	AL356479.1	186563
chr1	96163563	96164017	RP11-286B14.1,	AC092812.1	188306
chr1	96168317	96168889	RP11-286B14.1,	AC092812.1	183493
chr1	96252662	96252927		AC092812.1	99301
chr1	96294428	96295060		AC092812.1	57352
chr1	96368616	96369193		RP11-147C23.1	34552
chr1	96437419	96438066	RP11-147C23.1,	RP11-147C23.1	17620
chr1	96562345	96563013		U1	128778
chr1	96679132	96679443		U1	12169
chr1	96696964	96697472		RP4-736I12.1	158990
chr1	97141833	97142604		PTBP2	45002
chr1	97381289	97381644		DPYD-AS1	180012
chr1	97417809	97418208		DPYD-AS1	143470
chr1	97496986	97497294		DPYD-AS1	64339
chr1	97580307	97580876	DPYD-AS1,	7SK	418868
chr1	97610770	97611612	DPYD-AS1,	SEC63P1	400066
chr1	97690565	97691770	DPYD-AS1,	SEC63P1	320089
chr1	97919223	97919702	DPYD,	DPYD-IT1	33765
chr1	97961936	97962251	DPYD,	SEC63P1	49163
chr1	98126669	98127111	DPYD,	RP11-272L13.2	113335
chr1	98207947	98208430	DPYD,	DPYD	20978
chr1	98220882	98221677	DPYD,	RP11-272L13.2	18945
chr1	98272523	98272770	DPYD,	DPYD	85436
chr1	98292480	98292668	DPYD,	DPYD	105364
chr1	98336115	98336777	DPYD,	DPYD	149236
chr1	98367086	98367299	DPYD,	RP4-672J20.1	175381
chr1	98463682	98463928	RP11-490G2.1,	DPYD	77200
chr1	98472742	98473391	RP11-490G2.1,	RP4-672J20.1	69507
chr1	98473753	98474504	RP11-490G2.1,	RP4-672J20.1	68445
chr1	98552343	98552853		RP11-490G2.1	37437
chr1	98670716	98671189		RP5-1070A16.1	5350
chr1	98673680	98674283		RP5-1070A16.1	2321
chr1	98834809	98835154		AL160056.1	3959
chr1	98867990	98868494		SNX7	258994
chr1	98869542	98870294		SNX7	257318
chr1	98909337	98910136		SNX7	217499
chr1	98924039	98924705		SNX7	202864
chr1	98924901	98925409		SNX7	202081
chr1	98961872	98962238		SNX7	165181
chr1	99286988	99287308		RP5-896L10.1	182684
chr1	99290131	99290675		RP5-896L10.1	179429
chr1	99391217	99391932	AL161744.1,	RP5-896L10.1	78257
chr1	99440727	99441145	AL161744.1,	RP5-896L10.1	28896
chr1	99451366	99451585	AL161744.1,	RP5-896L10.1	18356
chr1	99684388	99684577		RP4-788L13.1	45026
chr1	99706099	99706922		RP4-788L13.1	22998
chr1	99956293	99956761	RP11-413P11.1,	PALMD	154972
chr1	99999425	99999869	RP11-413P11.1,	PALMD	111852
chr1	100036375	100036565		RP11-413P11.1	36899
chr1	100199013	100199289	FRRS1,	FRRS1	16102
chr1	100222232	100222590	FRRS1,	Y_RNA	34807
chr1	100304179	100304580		RP4-581O6.1	3786
chr1	100452374	100452606	SLC35A3,	SLC35A3	6109
chr1	100497270	100497774		HIAT1	6131
chr1	100509621	100509944	HIAT1,	HIAT1	14444
chr1	100653576	100653952		LRRC39	9993
chr1	100654159	100654707		LRRC39	10662
chr1	100667971	100668768	DBT,	BRI3P1	10479
chr1	100820484	100820832	CDC14A,	RP5-837M10.1	22485
chr1	100828300	100828559	CDC14A,	RP5-837M10.1	30256
chr1	100830088	100830398	CDC14A,	RP5-837M10.1	32070
chr1	100853746	100854120	CDC14A,	AC104457.1	9602
chr1	100858386	100858655	BCAS2P2,CDC14A,	AC104457.1	14189
chr1	100866052	100866343	CDC14A,	BCAS2P2	6615
chr1	100881044	100881285	CDC14A,	CDC14A	8123
chr1	100895984	100896233	CDC14A,	BCAS2P2	36526
chr1	100899096	100899330	CDC14A,	BCAS2P2	39631
chr1	100968094	100968296	CDC14A,	RP5-837M10.4	16642
chr1	101132175	101132435		RP11-84O12.4	37805
chr1	101186939	101187363	VCAM1,	RP11-84O12.4	92651
chr1	101251322	101251739		SLC30A7	110101
chr1	101298223	101298734		SLC30A7	63153
chr1	101313268	101313610		SLC30A7	48193
chr1	101420882	101421183	SLC30A7,	SLC30A7	6351
chr1	101469542	101470055	DPH5,	DPH5	9092
chr1	101487342	101488028	DPH5,	DPH5	409
chr1	101563986	101564196		SCARNA16	34618
chr1	101625301	101625634		S1PR1	76976
chr1	101669890	101670112		S1PR1	32443
chr1	101742479	101742682		PPIAP7	5661
chr1	101754034	101754314		PPIAP7	17255
chr1	101781964	101782198		RP11-157N3.1	6812
chr1	101790572	101791225	RP11-157N3.1,	RP11-157N3.1	24706
chr1	101822949	101823289	RP11-157N3.1,	PPIAP7	86200
chr1	102058369	102058806		RP11-411H5.1	130710
chr1	102119260	102119565		RP11-411H5.1	69885
chr1	102187561	102187757		RP11-411H5.1	1639
chr1	102205201	102205900		U6	11257
chr1	102263284	102263524		RP11-556K13.1	9345
chr1	102349936	102350720	OLFM3,	DNAJA1P5	8333
chr1	103082246	103082492		RP11-202K23.1	227183
chr1	103086330	103086522		RP11-202K23.1	231240
chr1	103341326	103341831		RP5-936J12.1	22180
chr1	103622620	103622843		COL11A1	48679
chr1	103717523	103717777		RP11-347K2.1	100119
chr1	103720343	103720581		RP11-347K2.1	97307
chr1	104447216	104447612		RP11-97C18.1	21775
chr1	104635258	104635737		AMY1B	396195
chr1	104642695	104643409		AMY1B	403750
chr1	104944797	104945217		FTLP17	248555
chr1	105044908	105045099		FTLP17	348551
chr1	105190621	105191102		FTLP17	494409
chr1	105257354	105257845		FTLP17	561147
chr1	105356729	105357518		RP11-414B7.1	619492
chr1	105373188	105373418		RP11-414B7.1	603313
chr1	105401399	105401729		RP11-414B7.1	575052
chr1	105436213	105436800		RP11-414B7.1	540109
chr1	105467155	105467913		RP11-414B7.1	509082
chr1	105515673	105515982		RP11-414B7.1	460788
chr1	105574869	105575255		RP11-414B7.1	401554
chr1	106273317	106273622		RP11-251P6.1	111912
chr1	106361168	106361467		RP11-90H3.1	73043
chr1	106383709	106383990		RP11-90H3.1	50511
chr1	106457709	106458338		RP11-90H3.2	23971
chr1	106606101	106606559		RP5-947P14.1	9539
chr1	106677334	106677612		RP5-947P14.2	53472
chr1	106686405	106686587		RP5-947P14.2	62495
chr1	106844298	106844715		RP5-947P14.2	220505
chr1	106854330	106854849		RP5-947P14.2	230588
chr1	106869953	106870257		RP5-947P14.2	246104
chr1	106948661	106949116		RP5-947P14.2	324887
chr1	106999403	107000100		AL627169.1	347271
chr1	107029965	107030388		AL627169.1	316846
chr1	107036206	107036448		AL627169.1	310696
chr1	107084205	107084480		AL627169.1	262680
chr1	107113591	107114334		AL627169.1	233060
chr1	107165880	107166503		AL627169.1	180831
chr1	107168601	107168861		AL627169.1	178292
chr1	107241924	107242348		AL627169.1	104887
chr1	107252722	107253325		AL627169.1	93999
chr1	107289299	107289722		AL627169.1	57512
chr1	107291069	107291771		AL627169.1	55603
chr1	107436293	107436627		RP11-233E12.2	87972
chr1	107529908	107530543		PRMT6	69041
chr1	107592421	107592974		PRMT6	6569
chr1	107695430	107696105	NTNG1,	NTNG1	107657
chr1	107717927	107718566	NTNG1,	NTNG1	85178
chr1	107721592	107722177	NTNG1,	NTNG1	81540
chr1	107723781	107724292	NTNG1,	NTNG1	79388
chr1	107774923	107775149	NTNG1,	NTNG1	28389
chr1	107792577	107793198	NTNG1,	NTNG1	10537
chr1	107798106	107798379	NTNG1,	NTNG1	5182
chr1	107805091	107806027	NTNG1,	RP11-270C12.3	242266
chr1	107872005	107872457	NTNG1,	RP11-270C12.3	175594
chr1	107957064	107957606	NTNG1,	RP11-270C12.3	90490
chr1	108015425	108015885	NTNG1,	AC114491.1	24478
chr1	108068371	108068835		AC114491.1	77426
chr1	108211084	108211376	VAV3,	AC114491.2	97678
chr1	108211833	108212315	VAV3,	AC114491.2	98522
chr1	108223703	108224199	VAV3,	VAV3	3320
chr1	108225156	108226501	VAV3,	VAV3	5197
chr1	108243288	108243788	VAV3,	VAV3	12388
chr1	108297968	108298444	VAV3,	VAV3	6076
chr1	108325010	108325570	VAV3,	VAV3	33160
chr1	108371502	108372396	VAV3,	VAV3	8431
chr1	108419631	108420145	VAV3,	VAV3	56370
chr1	108442116	108442452	VAV3,	RP11-356N1.1	64781
chr1	108519171	108519919	RP11-356N1.1,	VAV3	11779
chr1	108526727	108527122	RP11-356N1.1,	VAV3	19158
chr1	108576943	108577384		RP11-356N1.2	36940
chr1	108594247	108595124		RP11-356N1.2	19418
chr1	108663419	108663998		RP11-483I13.4	151856
chr1	108672515	108672985		RP11-483I13.4	142815
chr1	108723990	108724679	SLC25A24,	RP11-483I13.4	91230
chr1	108741825	108742288	SLC25A24,	SLC25A24	6625
chr1	108757166	108757749		SLC25A24	14559
chr1	108807269	108807754	RP11-483I13.2,	RP11-483I13.4	8053
chr1	108885835	108887157	RP11-483I13.4,	NBPF6	31925
chr1	108911507	108912000	RP11-483I13.4,	NBPF6	6667
chr1	109028787	109029112		ST13P21	16030
chr1	109029539	109029814		ST13P21	15303
chr1	109056794	109057587		FAM102B	45520
chr1	109059517	109060060		FAM102B	42922
chr1	109076129	109076629		FAM102B	26332
chr1	109080492	109080741		FAM102B	22094
chr1	109237177	109237422	PRPF38B,	PRPF38B	3022
chr1	109289840	109290036	STXBP3,	RP11-293A10.3	11044
chr1	109307105	109307774	STXBP3,	STXBP3	17043
chr1	109323588	109324047	STXBP3,	STXBP3	665
chr1	109400580	109401337	RP11-475E11.5,AKNAD1,	AKNAD1	1242
chr1	109420483	109420859	GPSM2,AKNAD1,	AKNAD1	19821
chr1	109499380	109499745	CLCC1,AKNAD1,	CLCC1	6492
chr1	109618723	109618979		TAF13	227
chr1	109626522	109626767		TMEM167B	6712
chr1	109631585	109631934		TMEM167B	1597
chr1	109658691	109659498	KIAA1324,	C1orf194	2615
chr1	109685672	109686251	KIAA1324,	KIAA1324	18266
chr1	109692005	109692267	KIAA1324,	KIAA1324	12092
chr1	109701010	109701496	KIAA1324,	KIAA1324	2975
chr1	109757268	109757710	SARS,	U7	7019
chr1	109763033	109763493	SARS,	SARS	10517
chr1	109772227	109772904	SARS,	SARS	1214
chr1	109941760	109942357		SORT1	1485
chr1	110026720	110026908	ATXN7L2,	ATXN7L2	1354
chr1	110088914	110089148	GPR61,	GNAI3	2202
chr1	110116042	110116821	GNAI3,	RP5-1160K1.3	22415
chr1	110247810	110248486	RP4-735C1.4,GSTM2,	GSTM5	6729
chr1	110262456	110262999	RP4-735C1.4,	RP4-735C1.4	5714
chr1	110336525	110336822		EPS8L3	30024
chr1	110402344	110402680	RP4-735C1.6,	RP4-735C1.5	48892
chr1	110502630	110503618		AHCYL1	24184
chr1	110522455	110523016		AHCYL1	4572
chr1	110881397	110881730	RBM15,RP5-1074L1.1,	RBM15	494
chr1	110887006	110887480	RBM15,	RP5-1074L1.1	5450
chr1	110888416	110888840	RBM15,	RP5-1074L1.1	6835
chr1	110893100	110893618		RP5-1074L1.1	11566
chr1	110933191	110933898	SLC16A4,	SLC16A4	11739
chr1	110961140	110961402		HBXIP	10707
chr1	111506802	111507077		LRIF1	238
chr1	112081005	112081237	ADORA3,	RAP1A	3719
chr1	112192329	112192677	RAP1A,	RP4-773A18.2	337
chr1	112282828	112283249	RP4-773A18.4,C1orf183,	C1orf183	992
chr1	112298124	112298368	DDX20,C1orf183,	DDX20	275
chr1	112933386	112933654		CTTNBP2NL	5283
chr1	112938461	112938858	CTTNBP2NL,	CTTNBP2NL	481
chr1	113056151	113056473	WNT2B,	WNT2B	1062
chr1	113106041	113106775	ST7L,	ST7L	7910
chr1	113173467	113174138	CAPZA1,	MRPL53P1	4955
chr1	113179713	113180088	CAPZA1,	RNU7-70P	2494
chr1	113494559	113495205	SLC16A1,	RP11-31F15.1	4155
chr1	113497965	113498402	SLC16A1,	RP11-31F15.1	853
chr1	113555489	113555921	RP11-31F15.2,RP11-389O22.1,	RP11-389O22.1	20590
chr1	113564195	113564693	RP11-31F15.2,RP11-389O22.1,	RP11-389O22.1	11851
chr1	113584558	113585491	RP11-389O22.1,RP11-31F15.2,	LRIG2	30806
chr1	113615229	113615481	RP11-31F15.2,	LRIG2	476
chr1	113649794	113650589	LRIG2,	RP11-31F15.2	34464
chr1	113657252	113657526	LRIG2,	RP11-31F15.2	41662
chr1	113677541	113678467		RLIMP2	8499
chr1	113691730	113691969		RP11-389O22.4	19766
chr1	113692925	113693801		RP11-389O22.4	18253
chr1	113744371	113744653		RLIMP2	75007
chr1	113783640	113784295		RLIMP2	114462
chr1	113785288	113785508		RLIMP2	115893
chr1	113796159	113796535		RLIMP2	126842
chr1	113797980	113799024		RLIMP2	128997
chr1	113850663	113851419		MAGI3	82330
chr1	113895481	113895918		MAGI3	37671
chr1	113931474	113931852		MAGI3	1708
chr1	113932784	113933129		MAGI3	414
chr1	113934374	113934863	MAGI3,	RP11-512F24.1	57703
chr1	113956552	113956754	MAGI3,	RP11-512F24.1	35669
chr1	113962817	113963166	MAGI3,	RP11-512F24.1	29330
chr1	113972347	113972743	MAGI3,	RP11-512F24.1	19777
chr1	113999378	114000195	MAGI3,	MAGI3	202051
chr1	114006970	114007359	MAGI3,	MAGI3	194673
chr1	114022510	114022806	MAGI3,	MAGI3	179180
chr1	114077041	114078019	MAGI3,	MAGI3	124308
chr1	114083774	114084196	MAGI3,	MAGI3	117853
chr1	114136396	114137453	MAGI3,	MTND5P20	17403
chr1	114181427	114181665	MAGI3,	MAGI3	20292
chr1	114190238	114190534	MAGI3,	MAGI3	11452
chr1	114202194	114203068	MAGI3,	MTND5P20	83110
chr1	114217089	114218037	MAGI3,	MTND5P20	98042
chr1	114280604	114281148	PHTF1,	PHTF1	23042
chr1	114301093	114301434	PHTF1,	PHTF1	19855
chr1	114313337	114313544	RSBN1,	RSBN1	2784
chr1	114354865	114355460	RP5-1073O3.2,RSBN1,	RP5-1073O3.2	10872
chr1	114378304	114378564	PTPN22,	PTPN22	15980
chr1	114398551	114399210	PTPN22,	RP5-1073O3.5	376
chr1	114447471	114447907	DCLRE1B,AP4B1,	AP4B1	223
chr1	114479565	114480252	HIPK1,	RP5-1073O3.7	7794
chr1	114521429	114521808		OLFML3	444
chr1	114625636	114625843		RP4-590F24.2	80879
chr1	114688156	114688859	SYT6,	SYT6	46684
chr1	114746130	114746852		RP4-543J13.1	2558
chr1	114759227	114759538	RP4-543J13.1,	SYT6	62841
chr1	114973651	114974290	TRIM33,	TRIM33	24381
chr1	115009902	115010604	TRIM33,	EIF2S2P5	684
chr1	115020435	115021443	TRIM33,	Y_RNA	12407
chr1	115032747	115033476	Y_RNA,TRIM33,	TRIM33	27063
chr1	115062169	115062682		TRIM33	8644
chr1	115124211	115124556	BCAS2,	TRIM33	70602
chr1	115171317	115172187	DENND2C,	DENND2C	2938
chr1	115298751	115299203	CSDE1,	CSDE1	6166
chr1	115300828	115301272	CSDE1,	CSDE1	402
chr1	115353598	115354346		NR1H5P	25876
chr1	115522042	115522391	SYCP1,	TSHB	50198
chr1	115595064	115595417	TSPAN2,	RP4-666F24.3	47052
chr1	115605229	115606329	TSPAN2,	TSPAN2	4733
chr1	115675997	115676331		TSPAN2	44043
chr1	115772969	115773345		RP4-663N10.1	52498
chr1	115787168	115787389		RP4-663N10.1	38376
chr1	115803030	115803652		RP4-663N10.1	22314
chr1	115841820	115842547	NGF,RP4-663N10.1,	RP4-663N10.2	172378
chr1	115844991	115845768	NGF,RP4-663N10.1,	RP4-663N10.2	169182
chr1	115854562	115855016	NGF,RP4-663N10.1,	RP4-663N10.2	159773
chr1	115919743	115920358		NGF	39193
chr1	115954532	115954734		RP4-663N10.2	59929
chr1	115979236	115980595		RP4-663N10.2	34646
chr1	116071838	116072497		TCEB1P20	27279
chr1	116088507	116088743		TCEB1P20	10822
chr1	116095083	116095454		TCEB1P20	4178
chr1	116185788	116186196	VANGL1,	VANGL1	8031
chr1	116211707	116211962	VANGL1,	VANGL1	1831
chr1	116213464	116213742	VANGL1,	VANGL1	162
chr1	116235676	116235871	VANGL1,	SNORA42	71147
chr1	116247933	116248303	CASQ2,	SNORA42	83492
chr1	116249255	116249552	CASQ2,	SNORA42	84777
chr1	116257323	116257987	CASQ2,	SNORA42	93029
chr1	116290953	116291783	CASQ2,	CASQ2	15820
chr1	116316989	116317486		CASQ2	5802
chr1	116339370	116340257		CASQ2	28378
chr1	116452964	116453220		RP11-12L8.1	8905
chr1	116495096	116495507		SLC22A15	23817
chr1	116563307	116563513	SLC22A15,	RP11-159M11.2	3084
chr1	116575756	116576278	SLC22A15,	RP11-159M11.2	15691
chr1	116579747	116580530	SLC22A15,	RP11-159M11.2	19812
chr1	116637859	116639148		MAB21L3	15872
chr1	116648511	116649265		MAB21L3	5488
chr1	116668557	116669207	MAB21L3,	RP5-1185H19.2	38023
chr1	116766592	116767182		U3	54341
chr1	116799873	116800160		U3	21211
chr1	116805482	116805984		U3	15495
chr1	116846667	116847161		ATP1A1	68376
chr1	116852099	116852341		ATP1A1	63070
chr1	116872617	116873405		ATP1A1	42279
chr1	116888539	116888827		ATP1A1	26607
chr1	116889393	116890217		ATP1A1	25485
chr1	116892770	116893087		ATP1A1	22361
chr1	116902127	116902407		ATP1A1	13023
chr1	116914959	116915248		ATP1A1	186
chr1	116919408	116919773	ATP1A1,	RP4-655J12.3	2307
chr1	116920752	116921331	ATP1A1,	RP4-655J12.3	3758
chr1	117027799	117028196	RP4-655J12.5,	RP4-655J12.4	6533
chr1	117051425	117051726	RP4-655J12.5,	RP5-1086K13.1	9741
chr1	117090341	117091121	CD58,RP4-655J12.5,	CD58	3519
chr1	117118270	117118771	IGSF3,	CD58	4859
chr1	117172761	117173001	IGSF3,	AL355794.1	38060
chr1	117185417	117186054	IGSF3,	MIR320B1	28635
chr1	117206897	117207101	IGSF3,	MIR320B1	7372
chr1	117246848	117247410	C1orf137,	IGSF3	36754
chr1	117374845	117375304		FTH1P22	56829
chr1	117401292	117401605		AL157904.1	46323
chr1	117403404	117404265		AL157904.1	43937
chr1	117434515	117434750		AL157904.1	13139
chr1	117456097	117456441	PTGFRN,	PTGFRN	53413
chr1	117470889	117471490	PTGFRN,	PTGFRN	38492
chr1	117485075	117485387	PTGFRN,	PTGFRN	24451
chr1	117491964	117493074	PTGFRN,	PTGFRN	17163
chr1	117493440	117494007	PTGFRN,	PTGFRN	15958
chr1	117494880	117495879	PTGFRN,	PTGFRN	14302
chr1	117530936	117531312	PTGFRN,	CD101	13258
chr1	117531938	117532212	PTGFRN,	CD101	12307
chr1	117555700	117556352	CD101,	CD101	19540
chr1	117558086	117558750	CD101,	CD101	17148
chr1	117588174	117588386	RP11-27K13.3,	RP11-27K13.3	13137
chr1	117593951	117594309	RP11-27K13.3,	TTF2	8795
chr1	117602605	117603165	TTF2,	RP11-27K13.3	773
chr1	117610445	117610669	TTF2,	TTF2	7360
chr1	117632553	117632879	TTF2,	TTF2	2693
chr1	117671266	117671790		TRIM45	6319
chr1	117689859	117690140	VTCN1,	TRIM45	24790
chr1	117760672	117760878		VTCN1	7219
chr1	117773856	117774370		VTCN1	20557
chr1	117782043	117782484		VTCN1	28707
chr1	117793121	117793446		AL365264.1	7162
chr1	117800780	117800987		AL365264.1	14762
chr1	117828740	117829099		RP11-39H13.1	9222
chr1	117905732	117906145		MAN1A2	4132
chr1	117943174	117943612	MAN1A2,	MAN1A2	19826
chr1	118009895	118010229	MAN1A2,	MAN1A2	29340
chr1	118022480	118023060	MAN1A2,	MAN1A2	16632
chr1	118117002	118117614		FAM46C	31248
chr1	118174857	118175235		AL157902.3	26654
chr1	118217911	118218138		AL365331.2	33763
chr1	118287186	118287746		AL390877.1	32805
chr1	118465131	118465695	GDAP2,	GDAP2	2583
chr1	118616742	118617482	SPAG17,	SPAG17	33722
chr1	118659634	118660034	SPAG17,	SPAG17	30049
chr1	118723752	118723955	SPAG17,	SPAG17	94068
chr1	118850925	118851420		5S_rRNA	44060
chr1	119002443	119002806		AL122006.1	18210
chr1	119170854	119171256		PSMC1P12	12786
chr1	119423734	119424051		RP11-418J17.1	259126
chr1	119442119	119442456	TBX15,	RP11-418J17.1	240731
chr1	119551571	119552003		RP4-712E4.2	7759
chr1	119555039	119555530		RP4-712E4.2	11256
chr1	119579720	119579945	WARS2,	RP4-712E4.2	35804
chr1	119672724	119673071	WARS2,	RPS3AP12	2983
chr1	119683178	119683455	RP11-418J17.1,WARS2,	WARS2	369
chr1	119709619	119710062	RP11-418J17.1,	WARS2	26546
chr1	119729999	119730302	RP11-418J17.1,	WARS2	46856
chr1	119776078	119776385	RP11-418J17.1,	RP11-418J17.2	13512
chr1	119836838	119837753	RP11-418J17.3,	RP5-834N19.1	33503
chr1	119841285	119841808	RP11-418J17.3,	RP5-834N19.1	29252
chr1	119915903	119916562	HAO2,	HAO2	18829
chr1	119932192	119932831	HAO2,	HAO2	2550
chr1	119951939	119952983		HSD3B2	5093
chr1	120010128	120010616	HSD3BP1,	GAPDHP23	4728
chr1	120011134	120011427	HSD3BP1,	GAPDHP23	5636
chr1	120050340	120051179	HSD3B1,	GAPDHP58	11295
chr1	120061867	120062397		HSD3BP3	19000
chr1	120119269	120119613		GAPDHP27	17044
chr1	120130131	120130326		RP4-599G15.3	13551
chr1	120151898	120152170		GAPDHP33	12232
chr1	120164211	120164529	ZNF697,	GAPDHP33	24568
chr1	120182962	120183544	ZNF697,	PHGDH	19168
chr1	120188269	120188851	ZNF697,	PHGDH	13861
chr1	120191353	120191608		ZNF697	1084
chr1	120202827	120203258	PHGDH,	ZNF697	12646
chr1	120215234	120215549	PHGDH,	ZNF697	24995
chr1	120218101	120218510	PHGDH,	ZNF697	27909
chr1	120230370	120230627	PHGDH,	PHGDH	24008
chr1	120254274	120254561	PHGDH,	PHGDH	168
chr1	120330412	120330803		HMGCS2	19079
chr1	120361884	120362088		REG4	7703
chr1	120372101	120372695		REG4	18115
chr1	120377110	120377441	NBPF7,	RP5-1042I8.3	18663
chr1	120384359	120384829	NBPF7,	RP5-1042I8.3	11345
chr1	120441431	120442124		ADAM30	2659
chr1	120472475	120472797	NOTCH2,	NOTCH2	6108
chr1	120490099	120490506	NOTCH2,	NOTCH2	10216
chr1	120491250	120491508	NOTCH2,	NOTCH2	11293
chr1	120516604	120516965	NOTCH2,	NOTCH2	5929
chr1	120520573	120521029	NOTCH2,	NOTCH2	9946
chr1	120535099	120535988	NOTCH2,	NOTCH2	24688
chr1	120536273	120536470	NOTCH2,	NOTCH2	25516
chr1	120553176	120553432	NOTCH2,	AL512503.1	9179
chr1	120563310	120563531	NOTCH2,	AL512503.1	19295
chr1	120566408	120567424	NOTCH2,	AL512503.1	22791
chr1	120569075	120569475	NOTCH2,	AL512503.1	25150
chr1	120570888	120571220	NOTCH2,	AL512503.1	26929
chr1	120572755	120572966	NOTCH2,	NOTCH2	274
chr1	120573729	120574143	NOTCH2,	NOTCH2	1350
chr1	120575292	120575571	NOTCH2,	NOTCH2	2845
chr1	120579204	120580203	NOTCH2,	NOTCH2	7117
chr1	120581186	120581512	NOTCH2,	NOTCH2	8763
chr1	120585107	120585307	NOTCH2,	NOTCH2	12621
chr1	120586375	120586606	NOTCH2,	NOTCH2	13904
chr1	120587212	120587869	NOTCH2,	NOTCH2	14954
chr1	120588226	120588568	NOTCH2,	NOTCH2	15811
chr1	120592853	120593118	NOTCH2,	NOTCH2	20399
chr1	120596837	120597414	NOTCH2,	NOTCH2	2797
chr1	120601165	120602332	NOTCH2,	NOTCH2	4909
chr1	120603817	120604624	NOTCH2,	NOTCH2	7381
chr1	120606919	120607140	NOTCH2,	NOTCH2	10190
chr1	120613057	120613512		NOTCH2	1044
chr1	120616359	120616607		NOTCH2	4243
chr1	120628960	120629621		NOTCH2	17050
chr1	120690942	120691174		NOTCH2	78818
chr1	120693643	120694101		NOTCH2	81632
chr1	120695530	120696008		NOTCH2	83529
chr1	120835128	120835336		FAM72B	2040
chr1	120855767	120856039		RP11-439A17.7	17560
chr1	120905750	120905974		RP11-439A17.11	166
chr1	121138134	121138510	AL358175.1,	AL592494.5	292
chr1	121140451	121140793	AL358175.1,AL592494.5,	AL358175.1	857
chr1	121143548	121143980	AL592494.5,	AL358175.1	3098
chr1	121152593	121152890	AL592494.5,	AL358175.1	12075
chr1	121200515	121200788	AL592494.5,	AL592494.3	43490
chr1	121285870	121286114	EMBP1,	AL592494.4	33697
chr1	121299761	121299964	EMBP1,	AL592494.4	47567
chr1	121309936	121310122	EMBP1,	AL592494.4	57734
chr1	121336040	121336292		AL592494.1	13844
chr1	142609562	142610092		AL583842.3	8939
chr1	142623772	142624024	AL583842.6,AL583842.3,	AL583842.2	29820
chr1	142791769	142792055	RP11-423O2.1,	RP11-423O2.2	737
chr1	143122655	143122907	BX571672.1,BX571672.2,	BX571672.4	31712
chr1	143210423	143210807	BX571672.2,BX571672.1,	BX571672.2	13812
chr1	143743022	143743614	BX284650.1,	BX284650.3	22147
chr1	143744035	143744396	BX284650.1,	BX284650.3	23044
chr1	143748037	143748286		BX284650.1	2744
chr1	143764943	143765194		BX284650.1	19651
chr1	143765902	143766107		BX284650.1	20587
chr1	143913185	143913714	SRGAP2P2,	FAM72D	306
chr1	144010024	144010344	SRGAP2P2,	FAM72D	97041
chr1	144027995	144028568	SRGAP2P2,	FAM72D	115138
chr1	144028771	144029319	SRGAP2P2,	FAM72D	115902
chr1	144029910	144030141	SRGAP2P2,	RP3-377D14.1	116782
chr1	144036816	144037445	SRGAP2P2,	RP3-377D14.1	109677
chr1	144046061	144046300	SRGAP2P2,	RP3-377D14.1	100627
chr1	144051772	144051954	SRGAP2P2,	RP3-377D14.1	94945
chr1	144073287	144073883	SRGAP2P2,	RP3-377D14.1	73223
chr1	144094644	144094913		RP11-289H16.1	2832
chr1	144480449	144480674	AL592284.1,	AL592284.1	10015
chr1	144526832	144527379		AL592284.1	5135
chr1	144531479	144531692		U1	2452
chr1	144533973	144534534	U1,	AL592284.1	12283
chr1	144546544	144546829		AL592284.1	24716
chr1	144562475	144562803		NBPF8	30724
chr1	144594324	144594943	NBPF8,	NBPF8	3878
chr1	144595529	144595827	NBPF8,	NBPF8	2834
chr1	144610040	144610275	NBPF8,	NBPF8	4230
chr1	144699391	144700043		WI2-1896O14.1	19748
chr1	144702671	144703299		WI2-1896O14.1	23016
chr1	144705723	144705989		WI2-1896O14.1	25887
chr1	144706777	144707013		WI2-1896O14.1	26926
chr1	144847172	144847416	PDE4DIP,	PDE4DIP	9444
chr1	144884523	144884978	PDE4DIP,	PDE4DIP	2049
chr1	144908840	144909059	PDE4DIP,	PDE4DIP	4235
chr1	144918062	144918440	PDE4DIP,	PDE4DIP	1958
chr1	144923997	144924337	PDE4DIP,	PDE4DIP	2102
chr1	144927711	144929000	PDE4DIP,	PDE4DIP	6290
chr1	144929672	144930082	PDE4DIP,	PDE4DIP	7812
chr1	144931280	144931523	PDE4DIP,	PDE4DIP	9336
chr1	144935394	144935674	PDE4DIP,	PDE4DIP	2982
chr1	144937048	144937658	PDE4DIP,	PDE4DIP	4801
chr1	144948945	144949323	PDE4DIP,	PDE4DIP	16582
chr1	144950873	144951064	PDE4DIP,	PDE4DIP	18416
chr1	144964976	144965352	PDE4DIP,	PDE4DIP	9812
chr1	144966484	144966670	PDE4DIP,	PDE4DIP	11225
chr1	144974469	144975350	PDE4DIP,	PDE4DIP	19557
chr1	144981015	144981305	PDE4DIP,	PDE4DIP	25808
chr1	144988053	144988238	PDE4DIP,	PDE4DIP	32793
chr1	144995200	144995575	PDE4DIP,	PDE4DIP	305
chr1	145008961	145009209	PDE4DIP,	PDE4DIP	14003
chr1	145009405	145009953	PDE4DIP,	PDE4DIP	14597
chr1	145018133	145018858	PDE4DIP,	PDE4DIP	23413
chr1	145028382	145029151	PDE4DIP,	PDE4DIP	7653
chr1	145033309	145033506	PDE4DIP,	7SK	11243
chr1	145039750	145040065	PDE4DIP,	PDE4DIP	829
chr1	145047693	145048608	PDE4DIP,	PDE4DIP	8148
chr1	145055274	145055819	PDE4DIP,	PDE4DIP	15544
chr1	145056409	145056633	PDE4DIP,	PDE4DIP	16519
chr1	145058827	145059307	PDE4DIP,	PDE4DIP	19065
chr1	145060292	145061016	PDE4DIP,	PDE4DIP	20652
chr1	145071219	145071985	PDE4DIP,	SEC22B	24618
chr1	145085338	145085780		PDE4DIP	9373
chr1	145089819	145090071		SEC22B	6275
chr1	145092587	145092780		SEC22B	3536
chr1	145097081	145097634	SEC22B,	PDE4DIP	21171
chr1	145109346	145110449	SEC22B,	PDE4DIP	33711
chr1	145116119	145117024	SEC22B,	PDE4DIP	40385
chr1	145118116	145118737		PDE4DIP	42240
chr1	145121436	145122499		PDE4DIP	45781
chr1	145125218	145125732		PDE4DIP	49289
chr1	145139073	145139479	AL359758.1,	PDE4DIP	63090
chr1	145139773	145140269		AL359758.1	452
chr1	145146958	145147182		AL359758.1	7501
chr1	145209869	145210739	RP11-458D21.5,NOTCH2NL,	NOTCH2NL	14295
chr1	145212951	145213574	RP11-458D21.5,NOTCH2NL,	NOTCH2NL	11336
chr1	145216965	145217684	RP11-458D21.5,NOTCH2NL,	NOTCH2NL	7274
chr1	145219204	145219563	RP11-458D21.5,NOTCH2NL,	NOTCH2NL	5215
chr1	145219860	145220297	RP11-458D21.5,NOTCH2NL,	NOTCH2NL	4520
chr1	145221685	145222349	RP11-458D21.5,NOTCH2NL,	NOTCH2NL	2582
chr1	145222851	145224525	RP11-458D21.5,NOTCH2NL,	NOTCH2NL	911
chr1	145233519	145234209	NOTCH2NL,RP11-458D21.5,	AL592307.1	43386
chr1	145236077	145236463	NOTCH2NL,RP11-458D21.5,	AL592307.1	40980
chr1	145239780	145240353	NOTCH2NL,RP11-458D21.5,	AL592307.1	37183
chr1	145241646	145242088	NOTCH2NL,RP11-458D21.5,	AL592307.1	35383
chr1	145254191	145254945	NOTCH2NL,RP11-458D21.5,	AL592307.1	22682
chr1	145268325	145268546	NOTCH2NL,RP11-458D21.5,	AL592307.1	8814
chr1	145278438	145278636	NOTCH2NL,RP11-458D21.5,	NBPF10	11235
chr1	145285531	145286238	NOTCH2NL,RP11-458D21.5,	NBPF10	3887
chr1	145295937	145296331	NBPF10,RP11-458D21.5,	NBPF10	5586
chr1	145299646	145300000	NBPF10,RP11-458D21.5,	NBPF10	1897
chr1	145356282	145356472	NBPF10,	U1	26380
chr1	145382231	145383268	U1,RP11-458D21.1,	RP11-458D21.1	4700
chr1	145387930	145388585		RP11-458D21.1	5860
chr1	145395307	145395719		RP11-458D21.1	13116
chr1	145396591	145398314		RP11-458D21.1	15055
chr1	145398541	145399512		HFE2	14068
chr1	145421593	145422036		TXNIP	16654
chr1	145455169	145455724		ANKRD34A	15061
chr1	145476585	145476916		LIX1L	334
chr1	145507355	145507556	RP11-315I20.1,	RBM8A	142
chr1	145508020	145508333	RBM8A,RP11-315I20.1,	RP11-315I20.1	188
chr1	145542595	145543077	ITGA10,	ANKRD35	6391
chr1	145554361	145555504	ANKRD35,	PIAS3	20300
chr1	145610913	145611330	RNF115,POLR3C,	POLR3C	237
chr1	145647925	145649913	RNF115,	POLR3C	37894
chr1	145661154	145661428	RNF115,	POLR3C	50266
chr1	145744030	145744722	PDZK1,	PDZK1	16927
chr1	145771920	145772749	GPR89A,	WI2-925H4.1	54870
chr1	145808566	145808919	GPR89A,	GPR89A	4377
chr1	146484744	146485154		RP4-704D21.2	9771
chr1	146564860	146565532	RP11-325P15.3,	RP11-325P15.2	10069
chr1	146570969	146571623	RP11-325P15.3,	RP11-325P15.2	16169
chr1	146644228	146644525		PRKAB2	247
chr1	146656802	146657522	FMO5,	PRKAB2	13033
chr1	146687046	146687615	FMO5,	RP11-337C18.7	7815
chr1	146715463	146715668	CHD1L,	FMO5	865
chr1	146745509	146745784	CHD1L,	FMO5	30946
chr1	146775703	146776201		RP11-337C18.4	14876
chr1	146798935	146799248		FMO5	84391
chr1	146888711	146889053		OR13Z1P	1904
chr1	146933728	146934388		Y_RNA	42031
chr1	147005608	147006176		BCL9	7290
chr1	147013130	147013455	BCL9,	RP11-441L11.1	23593
chr1	147016805	147017178	BCL9,	RP11-441L11.1	27292
chr1	147017427	147017745	BCL9,	RP11-441L11.1	27887
chr1	147025747	147026101	BCL9,	RP11-441L11.1	36225
chr1	147071765	147072200	BCL9,	BCL9	11429
chr1	147137048	147137469	ACP6,	ACP6	10869
chr1	147142668	147142957		ACP6	194
chr1	147172284	147172720		ACP6	29884
chr1	147180122	147180547		ACP6	37716
chr1	147735373	147736400	U1,	AL451043.1	19077
chr1	147763462	147763726	RP11-495P10.8,	RP11-495P10.9	2537
chr1	147797992	147798526		RP11-495P10.3	2865
chr1	147805835	147806128	RP11-495P10.3,	RP11-495P10.4	15852
chr1	147806562	147806987	U1,RP11-495P10.3,	RP11-495P10.4	16645
chr1	147916011	147916482	RP11-495P10.2,	RNU1-12P	55443
chr1	147993527	147994637	U1,	RP3-328E19.4	6131
chr1	147999445	148000338	RP3-328E19.4,	PPIAL4A	44472
chr1	148000683	148001338		PPIAL4A	45591
chr1	148009972	148010220	NBPF14,	PPIAL4A	54677
chr1	148024788	148025632	NBPF14,	NBPF14	10304
chr1	148240791	148241290		U1	424
chr1	148248045	148248347	RP11-89F3.2,	PPIAL4D	45660
chr1	148521954	148522599		RP11-666A1.4	20596
chr1	148530359	148530588		RP11-666A1.4	12399
chr1	148531909	148532388		RP11-666A1.4	10724
chr1	148556632	148557155	NBPF15,	NBPF15	3949
chr1	148660594	148661011		U1	55730
chr1	148676155	148676361		NBPF16	63185
chr1	148846383	148846835		RP11-763B22.6	5784
chr1	149215779	149216033		U1	606
chr1	149222693	149223244		U1	7668
chr1	149223431	149224941	RNU1-5,	RP11-403I13.5	6530
chr1	149602647	149603115	RP11-277L2.2,	RP11-277L2.2	2759
chr1	149605348	149605558	RP11-277L2.2,	RP11-277L2.2	187
chr1	149658413	149658754		RP11-353N4.3	5993
chr1	149680217	149680501	AL358813.4,	AL358813.5	7383
chr1	149684918	149685155		AL358813.1	4331
chr1	149686640	149686829		AL358813.1	2633
chr1	149731605	149731977		AL591493.1	3450
chr1	149783755	149784282	HIST2H2BF,	RP11-196G18.21	706
chr1	149785218	149785686	HIST2H3D,	HIST2H2BF	1524
chr1	149820376	149821175		HIST2H2AA4	1867
chr1	149856069	149856489	HIST2H2BE,	BOLA1	2207
chr1	149856886	149857874	HIST2H2BE,	BOLA1	1106
chr1	149858087	149858638	HIST2H2AC,BOLA1,HIST2H2BE,	BOLA1	12787
chr1	149859357	149860129	HIST2H2AB,BOLA1,	HIST2H2BE	1511
chr1	149955133	149955473	OTUD7B,	OTUD7B	12114
chr1	149960372	149960801	OTUD7B,	OTUD7B	17397
chr1	149967794	149968284	OTUD7B,	OTUD7B	24850
chr1	149980638	149981701	OTUD7B,	OTUD7B	37980
chr1	149981936	149982154	OTUD7B,	OTUD7B	38856
chr1	150022444	150022997		RP11-458I7.1	3125
chr1	150038530	150039989	VPS45,	VPS45	10009
chr1	150121795	150122150	PLEKHO1,	PLEKHO1	197
chr1	150141120	150141417		U2	68046
chr1	150186216	150186569		U2	22922
chr1	150208255	150209345	U2,ANP32E,	ANP32E	1774
chr1	150225704	150225944		CA14	4345
chr1	150228744	150228976		CA14	1309
chr1	150232252	150232556	CA14,	snoU13	1689
chr1	150241466	150241869	APH1A,C1orf54,	APH1A	244
chr1	150252772	150255367	C1orf51,C1orf54,	C1orf51	1874
chr1	150293647	150293884		PRPF3	159
chr1	150335911	150336118	RPRD2,	RPRD2	1111
chr1	150336523	150336802	RPRD2,	RPRD2	463
chr1	150337030	150337544	RPRD2,	AL138795.1	59835
chr1	150338826	150339623	RPRD2,	AL138795.1	61772
chr1	150345272	150345459	RPRD2,	AL138795.1	67913
chr1	150347901	150348097	RPRD2,	AL138795.1	70547
chr1	150420280	150420497	RPRD2,	TARS2	39498
chr1	150420812	150421208	RPRD2,	TARS2	38877
chr1	150448355	150448620	RPRD2,	TARS2	11399
chr1	150459534	150459955	TARS2,	TARS2	601
chr1	150488926	150489200	RP11-54A4.8,	ADAMTSL4	32821
chr1	150516603	150516932		ADAMTSL4	5116
chr1	150548370	150548904	MCL1,	AL356356.2	6892
chr1	150550349	150551277	MCL1,	AL356356.2	9068
chr1	150601411	150601720	ENSA,	AL356356.3	21414
chr1	150602084	150602295	ENSA,	ENSA	117
chr1	150628102	150628381	GOLPH3L,	ENSA	26153
chr1	150641180	150641606	GOLPH3L,	U6	32949
chr1	150669523	150670235	GOLPH3L,	GOLPH3L	379
chr1	150674770	150675502	HORMAD1,	GOLPH3L	5464
chr1	150700275	150700550		HORMAD1	7048
chr1	150729754	150730340	CTSS,	CTSS	5737
chr1	150750848	150751748		RP11-363I22.3	1450
chr1	150770646	150771339	CTSK,	UBE2D3P3	1956
chr1	150784617	150785236	U6,ARNT,	CTSK	4127
chr1	150798844	150799032	ARNT,	ARNT	8021
chr1	150808371	150809030	ARNT,	ARNT	1361
chr1	150838812	150839005	ARNT,	ARNT	29933
chr1	150898594	150898958	SETDB1,	SETDB1	187
chr1	150949460	150949659		CERS2	2080
chr1	150978945	150979548	FAM63A,	PRUNE	1649
chr1	150980490	150980758	FAM63A,	PRUNE	272
chr1	151032421	151032820	RP11-316M1.11,MLLT11,	CDC42SE1	371
chr1	151037059	151037491	RP11-316M1.11,MLLT11,	CDC42SE1	5026
chr1	151042985	151043340	GABPB2,	RP11-316M1.11	361
chr1	151044221	151045010	GABPB2,	RP11-316M1.11	1814
chr1	151119001	151119266	SEMA6C,	SEMA6C	200
chr1	151138268	151139099	SCNM1,LYSMD1,	SCNM1	461
chr1	151162344	151162647	VPS72,	PIP5K1A	7929
chr1	151168854	151169076		VPS72	1168
chr1	151227463	151227706	PSMD4,	PSMD4	3954
chr1	151253588	151254536	ZNF687,RP11-126K1.2,	ZNF687	681
chr1	151299850	151300598	PI4KB,	PI4KB	1500
chr1	151319109	151320397	RP11-126K1.6,RFX5,	RFX5	671
chr1	151397935	151398468	POGZ,	POGZ	431
chr1	151408686	151409051	POGZ,	RNY4P25	2607
chr1	151416165	151417452	POGZ,	POGZ	1854
chr1	151432142	151432358		POGZ	309
chr1	151467244	151467612		CGN	15558
chr1	151476729	151477047		CGN	6098
chr1	151485532	151485860	CGN,	CGN	6150
chr1	151512071	151512917	TUFT1,	RP11-74C1.4	498
chr1	151538036	151538364	TUFT1,	TUFT1	198
chr1	151543415	151543711	TUFT1,	RP11-404E16.1	40951
chr1	151584346	151584619	SNX27,RP11-404E16.1,	U6	17317
chr1	151613434	151613740	SNX27,	SNX27	21133
chr1	151689348	151689873	AL589765.1,RIIAD1,	CELF3	320
chr1	151696554	151697029	RIIAD1,AL589765.1,	RIIAD1	4055
chr1	151782588	151782913	RORC,	LINGO4	4120
chr1	151801489	151801832	RORC,	RORC	3093
chr1	151812191	151812612	C2CD4D,	AL450992.2	1951
chr1	151918196	151918762		THEM4	36195
chr1	151945138	151945392		AL591893.1	21742
chr1	151963505	151963771	S100A10,	AL591893.1	3369
chr1	152019840	152021383	S100A11,	S100A11	11100
chr1	152021956	152022189		S100A11	1689
chr1	152042897	152043404		SPTLC1P4	7277
chr1	152047476	152048091		SPTLC1P4	2644
chr1	152082843	152083041	TCHH,	AL589986.2	12068
chr1	152112062	152112299		HDHD1P2	14624
chr1	152162227	152162651	RP1-14N1.2,	RP11-107M16.2	15895
chr1	152171539	152171723	RP1-14N1.2,	RP11-107M16.2	6703
chr1	152389239	152389454	RP1-91G5.3,	CRNN	2607
chr1	152420471	152421270		CRNN	34131
chr1	152430842	152431121		CRNN	44242
chr1	152434012	152434306		CRNN	47420
chr1	152498607	152499065		LCE3C	74302
chr1	152505698	152505896		LCE3C	67341
chr1	152727105	152727743		KPRP	3082
chr1	153289792	153290266		PGLYRP3	6835
chr1	153453820	153454005		S100A7	20735
chr1	153505156	153505535		BX470102.3	733
chr1	153517511	153517773	S100A4,	S100A5	3401
chr1	153565275	153565457		S100A2	25000
chr1	153578147	153578589		S100A1	22034
chr1	153606888	153607104	CHTOP,	S100A13	123
chr1	153643277	153644364	ILF2,	ILF2	1112
chr1	153803535	153803828	GATAD2B,	Y_RNA	45384
chr1	153843238	153843450	GATAD2B,	RP11-216N14.7	17454
chr1	153853400	153853946	GATAD2B,	RP11-759F5.1	9398
chr1	153895430	153895996	GATAD2B,	CREB3L4	44297
chr1	153931123	153931386		CRTC2	153
chr1	153939379	153939591	SLC39A1,	CREB3L4	525
chr1	153959087	153959626		RAB13	522
chr1	153963101	153963526	RPS27,	RAB13	4479
chr1	154107411	154107758	NUP210L,	NUP210L	78242
chr1	154155166	154155592	TPM3,	TPM3	4720
chr1	154158698	154159495	TPM3,	TPM3	2804
chr1	154190829	154191152	C1orf43,	UBAP2L	1664
chr1	154192175	154192401	C1orf43,	UBAP2L	367
chr1	154193046	154193325	UBAP2L,C1orf43,	UBAP2L	175
chr1	154195019	154195325	UBAP2L,	C1orf43	2068
chr1	154244770	154245099	HAX1,	HAX1	170
chr1	154451307	154451495	SHE,	TDRD10	23294
chr1	154600279	154600900	ADAR,	ADAR	19301
chr1	154908568	154908837	PMVK,	CKS1B	38426
chr1	154909285	154910075	PMVK,	CKS1B	37449
chr1	154928315	154928809	PBXIP1,	PBXIP1	2329
chr1	154946049	154947324	CKS1B,SHC1,	CKS1B	821
chr1	154954835	154955136		FLAD1	828
chr1	154955518	154955759		FLAD1	175
chr1	155035554	155036094		EFNA4	383
chr1	155036387	155036810	EFNA4,RP11-540D14.8,EFNA3,	EFNA3	14749
chr1	155042300	155042626	RP11-540D14.8,EFNA3,	EFNA3	8885
chr1	155101310	155101520	EFNA1,	EFNA1	623
chr1	155145921	155146220	TRIM46,KRTCAP2,	TRIM46	203
chr1	155164375	155164982	MIR92B,	MUC1	1971
chr1	155196593	155197585	GBAP1,	MTX1P1	3677
chr1	155214438	155214950	GBA,	GBA	267
chr1	155220788	155221014	FAM189B,	GBA	6248
chr1	155243387	155243771	CLK2,	CLK2	272
chr1	155246921	155247172	CLK2,	HCN3	327
chr1	155278392	155278608	FDPS,	FDPS	109
chr1	155463939	155464244	ASH1L,	RP11-29H23.1	67741
chr1	155469707	155470288	ASH1L,	RP11-29H23.1	61835
chr1	155518487	155518718	ASH1L,	RP11-29H23.1	13230
chr1	155533504	155533916	RP11-29H23.1,	ASH1L	1112
chr1	155579254	155579961	RP11-29H23.4,	MSTO1	371
chr1	155714777	155715036	RP11-243J18.3,MSTO1,	RP11-243J18.3	713
chr1	155742850	155743664	GON4L,	GON4L	2265
chr1	155762935	155763256	GON4L,	GON4L	7930
chr1	155768666	155769017	GON4L,	GON4L	13676
chr1	155772654	155773010	GON4L,	GON4L	17667
chr1	155880412	155880638	RIT1,	RXFP4	30955
chr1	155892924	155893312	KIAA0907,	KIAA0907	1313
chr1	155900156	155900602	KIAA0907,	SCARNA4	4502
chr1	155902148	155902614	KIAA0907,	SCARNA4	6504
chr1	155954057	155954468	ARHGEF2,	ARHGEF2	5181
chr1	155990548	155991049	SSR2,	SSR2	836
chr1	156023785	156024764	LAMTOR2,	LAMTOR2	601
chr1	156050157	156050471	MEX3A,	LMNA	2050
chr1	156051770	156052431	LMNA,MEX3A,	MEX3A	605
chr1	156093434	156093752	LMNA,	LMNA	2358
chr1	156163489	156163900	SLC25A44,	SLC25A44	212
chr1	156183025	156183293	PMF1,	SNORA26	21165
chr1	156195151	156195552	PMF1,	BGLAP	16401
chr1	156249038	156249550	SMG5,	TMEM79	3432
chr1	156253804	156254169	TMEM79,	SMG5	1370
chr1	156265373	156265675	C1orf85,	C1orf85	741
chr1	156307410	156307811	C1orf182,CCT3,	C1orf182	687
chr1	156308148	156308412	C1orf182,CCT3,	C1orf182	139
chr1	156355569	156355770		RP11-139I14.2	2348
chr1	156426904	156427220		RP11-98G7.1	693
chr1	156475028	156475372		MEF2D	4580
chr1	156512792	156513075	IQGAP3,	IQGAP3	3676
chr1	156577702	156577898		GPATCH4	6512
chr1	156646994	156647377	NES,	RP11-284F21.7	15969
chr1	156711016	156711242	MRPL24,	MRPL24	206
chr1	156721588	156721858	PRCC,HDGF,	HDGF	187
chr1	156736470	156737376	PRCC,HDGF,	HDGF	14683
chr1	156818135	156818346	INSRR,NTRK1,	NTRK1	12366
chr1	156997123	156997411	ARHGEF11,	KRT8P45	45782
chr1	157102388	157102822	ETV3,	ETV3L	33005
chr1	157117736	157118438		ETV3	9821
chr1	157128995	157129237		ETV3	20850
chr1	157166682	157166918		ETV3	58534
chr1	157210533	157210740		RP11-85G21.1	3710
chr1	157329541	157329857		RP11-85G21.2	71856
chr1	157374438	157374685		RP11-85G21.2	116718
chr1	157408162	157408787		RP11-85G21.2	150631
chr1	157465915	157466142		RP11-367J7.3	195523
chr1	159787387	159787912		SLAMF8	8890
chr1	159884224	159884881		CCDC19	14599
chr1	159893118	159893336	TAGLN2,	CCDC19	23274
chr1	159902879	159903542	IGSF9,	IGSF9	951
chr1	159915209	159915533	IGSF9,	IGSF9	11647
chr1	160050380	160050851		KCNJ9	744
chr1	160187433	160187920	DCAF8,RP11-574F21.3,	RP11-536C5.7	9017
chr1	160230810	160231183	DCAF8,RP11-574F21.3,	RP11-574F21.2	537
chr1	160275079	160275619	COPA,	COPA	6280
chr1	160357492	160357990		VANGL2	12635
chr1	160370111	160370306		VANGL2	167
chr1	160413741	160414157		U4	51250
chr1	160529992	160530507	CD84,RP11-528G1.2,	CD84	9049
chr1	160565862	160566115		CD84	16682
chr1	160807635	160808186	CD244,	RP11-312J18.3	9890
chr1	160812784	160813118	CD244,	CD244	3996
chr1	160816695	160816898	CD244,	RP11-312J18.3	1004
chr1	160989781	160990224	F11R,	RP11-544M22.3	14621
chr1	160990837	160991042	F11R,	RP11-544M22.3	13684
chr1	161067570	161067868		KLHDC9	432
chr1	161102491	161103036		DEDD	285
chr1	161123511	161124180	UFC1,RP11-297K8.2,	USP21	5394
chr1	161171959	161172390	NDUFS2,	ADAMTS4	3328
chr1	161195430	161195953	TOMM40L,	TOMM40L	402
chr1	161285950	161286459	SDHC,	MPZ	6442
chr1	161346483	161346697		C1orf192	8926
chr1	161347628	161348121		C1orf192	10210
chr1	161351856	161352152		RRM2P2	2856
chr1	161369222	161369438		U6	1749
chr1	161499760	161500049		FCGR2B	51196
chr1	161500614	161501378		FCGR2B	50105
chr1	161507064	161507440	RP11-5K23.3,	FCGR2B	43849
chr1	161509758	161510015		RP11-5K23.3	1936
chr1	161581478	161581710	FCGR2B,FCGR3A,	FCGR2B	51343
chr1	161582195	161582486	FCGR2B,FCGR3A,	FCGR2B	50596
chr1	161719296	161719593	DUSP12,	DUSP12	150
chr1	161719995	161720658	DUSP12,	DUSP12	1862
chr1	161735144	161735943	RP11-474I16.8,	ATF6	540
chr1	161772953	161773211	ATF6,	ATF6	36783
chr1	161802485	161802672	ATF6,	ATF6	7286
chr1	161894274	161895067	ATF6,	RP11-227F8.2	114135
chr1	161967054	161967562	OLFML2B,	OLFML2B	12286
chr1	162061453	162062380	NOS1AP,	OLFML2B	68272
chr1	162123360	162123567	NOS1AP,	OLFML2B	129819
chr1	162150916	162151147	NOS1AP,	OLFML2B	157387
chr1	162177115	162177509	NOS1AP,	5S_rRNA	131121
chr1	162192537	162192929	NOS1AP,	5S_rRNA	115700
chr1	162200162	162200856	NOS1AP,	5S_rRNA	107924
chr1	162319926	162320133	NOS1AP,	NOS1AP	10297
chr1	162440452	162440664		UHMK1	26483
chr1	162500190	162500545		UAP1	30953
chr1	162541582	162541958	UAP1,	UAP1	9451
chr1	162630226	162630884	DDR2,	DDR2	106472
chr1	162826081	162826395	C1orf110,	C1orf110	502
chr1	162862986	162863844		C1orf110	24810
chr1	162891900	162893066		C1orf110	53878
chr1	162983610	162984130		RP11-331H2.3	34287
chr1	163103581	163103995	RGS5,	RP11-267N12.1	27677
chr1	163144545	163144844	RP11-267N12.3,RP11-267N12.1,RGS5,	RGS5	22188
chr1	163259781	163259985	NUF2,RP11-267N12.3,	NUF2	31797
chr1	163285637	163285830	RP11-267N12.3,NUF2,	NUF2	5946
chr1	163337577	163338455		SNORD112	17639
chr1	163379865	163380185		RP11-267N12.3	88341
chr1	163412964	163413283		RP11-408E1.1	20169
chr1	163441741	163442529		5S_rRNA	3740
chr1	163497801	163498201		5S_rRNA	59606
chr1	163595274	163595738		5S_rRNA	157111
chr1	163615406	163615701		5S_rRNA	177158
chr1	163616024	163616413		5S_rRNA	177823
chr1	163659493	163660105		5S_rRNA	221404
chr1	163678243	163679882		U3	213844
chr1	163682966	163683323		U3	209762
chr1	163699531	163700170		U3	193056
chr1	163760397	163760762		RP4-640E24.1	21651
chr1	163765449	163766132		RP4-640E24.1	26862
chr1	163776070	163776472		RP4-640E24.1	37343
chr1	163795433	163795975		RP4-640E24.1	56776
chr1	163807750	163807979		RP4-640E24.1	68936
chr1	163844462	163844926		U3	48213
chr1	163845417	163845633		U3	47382
chr1	163884122	163884762		U3	8465
chr1	163943186	163943825		RP4-640E24.1	204577
chr1	163949496	163950431		RP4-640E24.1	211035
chr1	163950910	163951662		RP4-640E24.1	212358
chr1	163953205	163953489		RP4-640E24.1	214419
chr1	163970390	163970950		RP4-640E24.1	231742
chr1	163983568	163983924		RP4-640E24.1	244818
chr1	163987982	163989666		RP4-640E24.1	249896
chr1	164106736	164107110		RP11-541J2.1	205319
chr1	164192305	164193268		RP11-541J2.1	119455
chr1	164236472	164236722		RP11-541J2.1	75645
chr1	164262581	164263262		RP11-541J2.1	49320
chr1	164289498	164289913		RP11-541J2.1	22536
chr1	164290237	164290491		RP11-541J2.1	21878
chr1	164404707	164404971		PBX1	119982
chr1	164526591	164526912	PBX1,	PBX1	1685
chr1	164527700	164528480	PBX1,	PBX1	554
chr1	164528735	164529044	PBX1,	PBX1	170
chr1	164530626	164531079	PBX1,	PBX1	43577
chr1	164531846	164532463	PBX1,	PBX1	42275
chr1	164534116	164534507	PBX1,	PBX1	40118
chr1	164544763	164545303	PBX1,	PBX1	29397
chr1	164556706	164557718	PBX1,	PBX1	17218
chr1	164568024	164568224	PBX1,	PBX1	6306
chr1	164571184	164571696	PBX1,	PBX1	2990
chr1	164572082	164572465	PBX1,	PBX1	2156
chr1	164580720	164581723	PBX1,	PBX1	14051
chr1	164588049	164588621	PBX1,	PBX1	6938
chr1	164594712	164595352	PBX1,	PBX1	5186
chr1	164629293	164629959	PBX1,	PBX1	60587
chr1	164640966	164641352	PBX1,	PBX1	49054
chr1	164641824	164642556	PBX1,	PBX1	48023
chr1	164682844	164683128	PBX1,	PBX1	7227
chr1	164689376	164689627	PBX1,	PBX1	711
chr1	164693837	164694527	PBX1,	AL391001.1	21631
chr1	164697823	164698421	PBX1,	AL391001.1	25571
chr1	164704530	164705339	PBX1,	AL391001.1	32383
chr1	164708322	164709061	PBX1,	AL391001.1	36140
chr1	164722825	164723186	PBX1,	PBX1	38723
chr1	164725253	164725662	PBX1,	PBX1	36271
chr1	164740628	164741310	RP11-506O24.1,PBX1,	PBX1	20760
chr1	164756897	164757094	PBX1,	PBX1	4733
chr1	164759421	164759639	PBX1,	PBX1	2199
chr1	164867824	164868096		RP11-506O24.1	124082
chr1	165000322	165001070		AL390119.1	47467
chr1	165039093	165039655		AL390119.1	86145
chr1	165071182	165071761		SNORD112	29690
chr1	165072955	165073694		SNORD112	31543
chr1	165078251	165078573		SNORD112	36631
chr1	165345524	165345987		LMX1A	19803
chr1	165362610	165362884		LMX1A	36795
chr1	165389981	165390688	RXRG,	LMX1A	64382
chr1	165422326	165422542		RXRG	8001
chr1	165425363	165425662		RXRG	11079
chr1	165494107	165495278	RP11-280O1.2,	LRRC52	18551
chr1	165545865	165546345	RP11-280O1.2,	RP11-306I1.1	4745
chr1	165555731	165555988		RP11-280O1.2	4467
chr1	165567244	165567552		RP11-306I1.2	302
chr1	165597573	165597962		MGST3	2330
chr1	165599805	165600546	MGST3,	MGST3	1124
chr1	165665968	165666360	ALDH9A1,	RP11-466F5.5	1823
chr1	165666777	165666993	ALDH9A1,	RP11-466F5.5	1102
chr1	165738121	165738324	RP11-466F5.8,TMCO1,	TMCO1	102
chr1	165764461	165764645		RP11-466F5.9	24037
chr1	165772907	165773309		RP11-466F5.9	15482
chr1	165776713	165777228		RP11-466F5.9	11619
chr1	165793197	165793499		UCK2	3420
chr1	165801574	165801773	UCK2,	UCK2	60215
chr1	165802477	165803104	UCK2,	UCK2	59098
chr1	165808354	165808646	UCK2,	UCK2	53389
chr1	165811975	165812613	UCK2,	UCK2	49595
chr1	165821818	165822557	UCK2,	UCK2	39701
chr1	165823437	165823631	UCK2,	UCK2	38355
chr1	165829262	165829658	UCK2,	UCK2	32429
chr1	165834783	165835431	UCK2,	UCK2	26782
chr1	165839217	165839417	UCK2,	UCK2	22572
chr1	165840386	165841100	UCK2,	UCK2	21146
chr1	165842958	165844062	UCK2,	UCK2	18379
chr1	165853830	165854601	UCK2,	UCK2	7673
chr1	165854849	165855119	UCK2,	UCK2	6905
chr1	165880490	165880934	UCK2,	RP11-525G13.2	11120
chr1	165882139	165882360		RP11-525G13.2	12657
chr1	165914657	165914902		RP11-525G13.2	45187
chr1	166001025	166001737		5S_rRNA	10100
chr1	166009164	166010172		5S_rRNA	1813
chr1	166049035	166049330	FAM78B,	RP11-375H19.2	1237
chr1	166323522	166324964		RP11-7G12.2	77409
chr1	166454284	166454588	RP11-276E17.2,	RP11-479J7.1	32567
chr1	166646702	166647435	FMO10P,	RP11-54B9.2	69525
chr1	166657863	166658325		RP11-54B9.2	58500
chr1	166750518	166751452	FMO11P,	CNN2P10	14518
chr1	166776303	166776868		POGK	32095
chr1	166781121	166781813		POGK	27214
chr1	166809159	166809496	POGK,	DUTP6	28657
chr1	166820638	166821018	POGK,	DUTP6	17157
chr1	166916682	166916997	ILDR2,	RP4-782G3.1	39522
chr1	166982542	166983233	MAEL,	MAEL	2531
chr1	166984128	166984556	MAEL,	MAEL	1077
chr1	167010951	167011489		RP11-102C16.3	10568
chr1	167013137	167013974		RP11-102C16.3	8232
chr1	167079896	167080259	DUSP27,	DUSP27	15078
chr1	167132222	167133082		RP11-277B15.1	578
chr1	167135066	167135514		RP11-277B15.1	3216
chr1	167167791	167168167		RP11-277B15.2	2950
chr1	167188420	167188724		POU2F1	1548
chr1	167189125	167189770		POU2F1	672
chr1	167190203	167190559	POU2F1,	RP11-277B15.2	25352
chr1	167191386	167191685	POU2F1,	RP11-277B15.2	26506
chr1	167202741	167202938	POU2F1,	RP11-277B15.2	37810
chr1	167232180	167232435	POU2F1,	POU2F1	65999
chr1	167237176	167238248	POU2F1,	POU2F1	60595
chr1	167239592	167240011	POU2F1,	POU2F1	58505
chr1	167240850	167241077	POU2F1,	POU2F1	57343
chr1	167242728	167243232	POU2F1,	POU2F1	55327
chr1	167265658	167265857	POU2F1,	POU2F1	32549
chr1	167266414	167266786	POU2F1,	POU2F1	31707
chr1	167323997	167324242	POU2F1,	POU2F1	2577
chr1	167477463	167477960	CD247,	AKR1D1P1	11061
chr1	167499379	167499748	CREG1,	CD247	11716
chr1	167523056	167523438		CREG1	243
chr1	167684074	167684575		MPZL1	6104
chr1	167711640	167712257	MPZL1,	MPZL1	22346
chr1	167713052	167713481	MPZL1,	MPZL1	21028
chr1	167726876	167727077	MPZL1,	MPZL1	7318
chr1	167732711	167733394	MPZL1,	MPZL1	1242
chr1	167823643	167823846	ADCY10,	ADCY10	6017
chr1	167874185	167874938	ADCY10,	DCAF6	30459
chr1	167919771	167920143	DCAF6,	BRP44	13679
chr1	167933635	167934347	DCAF6,	DCAF6	3737
chr1	168019279	168020544	DCAF6,	BRP44	113633
chr1	168213196	168213510		TBX19	36925
chr1	168303452	168303684		RP5-1059H15.1	34724
chr1	168323513	168324621		RP5-1059H15.1	14225
chr1	168435485	168435695	RP5-968D22.3,	RP5-968D22.2	15141
chr1	168494185	168495153		RP4-738P11.3	17306
chr1	168520685	168521044		XCL2	7629
chr1	168609023	168609287		RP4-738P11.4	60477
chr1	168729059	168729352		AL049798.1	12085
chr1	168744696	168745338		RP1-10C16.1	1289
chr1	168745590	168746511		RP1-10C16.1	2322
chr1	168755800	168756158		RP1-10C16.2	198
chr1	168803708	168804158		RP1-10C16.1	60205
chr1	168818129	168819024		SUMO1P2	48797
chr1	168846245	168846582		SUMO1P2	20960
chr1	168875959	168876855	RP11-375F2.2,	RP11-375F2.3	31298
chr1	168877050	168877434	RP11-375F2.2,	RP11-375F2.3	30463
chr1	168878054	168878444	RP11-375F2.2,	RP11-375F2.3	29456
chr1	168888161	168888888	RP11-375F2.2,	RP11-375F2.3	19180
chr1	168908723	168909176	RP11-375F2.2,	5S_rRNA	127552
chr1	168929727	168930140	RP11-375F2.2,	5S_rRNA	106568
chr1	169012320	169012561	RP11-375F2.2,	5S_rRNA	24061
chr1	169042419	169043050	RP11-375F2.2,	RP5-1018K9.1	30627
chr1	169137406	169137602	NME7,	RP11-375F2.2	81261
chr1	169209902	169210589	NME7,	NME7	10275
chr1	169234522	169234717	NME7,	NME7	34649
chr1	169276410	169276980	NME7,	RP4-800F24.1	3208
chr1	169337005	169337515	BLZF1,NME7,	NME7	292
chr1	169356561	169357136	BLZF1,	NME7	19643
[truncated: 46,469 more rows]
