# Supplementary material for: BCL11A interacts with SOX2 to control the expression of epigenetic regulators in lung squamous carcinoma
Source: Nat Commun. 2018 Aug 20;9:3327. doi: 10.1038/s41467-018-05790-5 (PMC6102279; doi:10.1038/s41467-018-05790-5)
Supplement: Supplementary file 6 — Supplementary Data 3 [file 41467_2018_5790_MOESM6_ESM.xlsx]

## Sheet: BCL11A only and SOX2 only peaks
Supplementary Table 3: Nearest downstream genes to overlap between BCL11A only and SOX2 only peaks
Chromosome	Start	End	OverlapGene	Downstream_Gene	Distance
chr1	8763292	8763478	RERE,	RERE	107
chr1	8763347	8764021	RERE,	RERE	406
chr1	10764498	10764726	CASZ1,	CASZ1	10076
chr1	10764572	10764999	CASZ1,	CASZ1	10249
chr1	12529865	12530468	VPS13D,	VPS13D	8437
chr1	12530062	12530450	VPS13D,	VPS13D	8348
chr1	12609715	12609908		AL031296.1	19336
chr1	12609726	12610205		AL031296.1	19490
chr1	16902961	16903226	NBPF1,	NBPF1	2042
chr1	16903021	16903540	NBPF1,	NBPF1	305
chr1	17026837	17028117	ESPNP,RP1-163M9.6,	RP1-163M9.6	8673
chr1	17027263	17028203	ESPNP,RP1-163M9.6,	RP1-163M9.6	8929
chr1	17033822	17034575	RP1-163M9.6,ESPNP,	RP1-163M9.6	15394
chr1	17033849	17034704	RP1-163M9.6,ESPNP,	RP1-163M9.6	15472
chr1	23330431	23331740		KDM1A	14855
chr1	23330512	23330987		KDM1A	15191
chr1	23703828	23704073		ZNF436	8015
chr1	23703828	23704177		ZNF436	8067
chr1	27330331	27331034		RP11-344H11.6	17851
chr1	27330360	27330944		RP11-344H11.6	17821
chr1	44002055	44002656	PTPRF,	PTPRF	1513
chr1	44002210	44002660	PTPRF,	PTPRF	1434
chr1	60203696	60204508	FGGY,	FGGY	17242
chr1	60203985	60204279	FGGY,	FGGY	17212
chr1	68788941	68789353		RPS7P4	80409
chr1	68788955	68789320		RPS7P4	80399
chr1	82617995	82618190		RP5-837I24.4	526694
chr1	82618183	82618412		RP5-837I24.4	526899
chr1	87619847	87622162	HS2ST1,	HS2ST1	10407
chr1	87620119	87620310	HS2ST1,	HS2ST1	11197
chr1	90329053	90329936	LRRC8D,LRRC8C,	snoU13	95617
chr1	90329388	90329636	LRRC8D,LRRC8C,	snoU13	95635
chr1	116854208	116855114		ATP1A1	60629
chr1	116854595	116854858		ATP1A1	60563
chr1	117161794	117162275	IGSF3,	AL355794.1	27213
chr1	117161882	117162099	IGSF3,	AL355794.1	27169
chr1	117352623	117353461		FTH1P22	34797
chr1	117353025	117353220		FTH1P22	34877
chr1	117505192	117505956	PTGFRN,	5S_rRNA	481
chr1	117505450	117505747	PTGFRN,	5S_rRNA	505
chr1	118965869	118966702		5S_rRNA	159173
chr1	118966105	118966379		5S_rRNA	159130
chr1	120593876	120594242	NOTCH2,	NOTCH2	21473
chr1	120594121	120594333	NOTCH2,	NOTCH2	21641
chr1	120612113	120612322	NOTCH2,	NOTCH2	142
chr1	120612139	120612353	NOTCH2,	NOTCH2	171
chr1	121133053	121134026	AL358175.1,	AL592494.5	5074
chr1	121133556	121133744	AL358175.1,	AL592494.5	4964
chr1	121141457	121141863	AL592494.5,	AL358175.1	994
chr1	121141654	121141895	AL592494.5,	AL358175.1	1108
chr1	142582009	142582199	AL583842.2,	AL583842.3	36662
chr1	142582124	142582568	AL583842.2,	AL583842.3	36420
chr1	142588492	142588826		AL583842.2	425
chr1	142588698	142588884		AL583842.2	557
chr1	142784293	142784615		RP11-423O2.1	7034
chr1	142784392	142784803		RP11-423O2.1	6890
chr1	142808283	142808472	RP11-423O2.6,RP11-423O2.5,	RP11-423O2.2	17202
chr1	142808455	142808715	RP11-423O2.6,RP11-423O2.5,	RP11-423O2.2	17410
chr1	143180786	143181364	BX571672.1,BX571672.2,	BX571672.3	7753
chr1	143180976	143181228	BX571672.1,BX571672.2,	BX571672.3	7726
chr1	144931983	144933169	PDE4DIP,	PDE4DIP	868
chr1	144932499	144932689	PDE4DIP,	PDE4DIP	229
chr1	145031011	145031209	PDE4DIP,	PDE4DIP	9997
chr1	145031051	145031535	PDE4DIP,	PDE4DIP	10180
chr1	145042865	145043360	PDE4DIP,	7SK	1538
chr1	145043030	145043261	PDE4DIP,	7SK	1505
chr1	145068193	145068596	PDE4DIP,	SEC22B	27825
chr1	145068229	145068488	PDE4DIP,	SEC22B	27861
chr1	145079739	145080000		PDE4DIP	3683
chr1	145079865	145080105		PDE4DIP	3799
chr1	145203239	145203514		NOTCH2NL	5742
chr1	145203243	145203579		NOTCH2NL	5708
chr1	145208785	145209216	RP11-458D21.5,NOTCH2NL,	NOTCH2NL	15598
chr1	145208910	145209149	RP11-458D21.5,NOTCH2NL,	NOTCH2NL	15569
chr1	145230439	145230645	NOTCH2NL,RP11-458D21.5,	AL592307.1	46708
chr1	145230445	145230863	NOTCH2NL,RP11-458D21.5,	AL592307.1	46596
chr1	145281243	145281686	NOTCH2NL,RP11-458D21.5,	NBPF10	8307
chr1	145281376	145281649	NOTCH2NL,RP11-458D21.5,	NBPF10	8259
chr1	145301988	145302750	NBPF10,RP11-458D21.5,	NBPF10	2214
chr1	145302273	145302469	NBPF10,RP11-458D21.5,	NBPF10	2212
chr1	145543508	145544237	ITGA10,	ANKRD35	5354
chr1	145543632	145543963	ITGA10,	ANKRD35	5429
chr1	145668806	145669001	RNF115,	POLR3C	57878
chr1	145668875	145669449	RNF115,	PDZK1	57756
chr1	146471456	146471935		RP11-325P15.1	50683
chr1	146471643	146471859		RP11-325P15.1	50628
chr1	148241521	148242055	U1,	PPIAL4D	39252
chr1	148241591	148241861	U1,	PPIAL4D	39190
chr1	148344035	148344433	NBPF20,	RP11-89F3.3	5022
chr1	148344414	148344604	NBPF20,	RP11-89F3.3	4747
chr1	148555776	148556269	NBPF15,	NBPF15	4820
chr1	148556201	148556392	NBPF15,	NBPF15	4546
chr1	148857314	148857632	RP11-763B22.9,	RP11-763B22.7	3353
chr1	148857564	148857767	RP11-763B22.9,	RP11-763B22.7	3545
chr1	148905475	148905862		RP11-14N7.2	22653
chr1	148905825	148906059		RP11-14N7.2	22380
chr1	148916938	148917553		5S_rRNA	3863
chr1	148917264	148917520		5S_rRNA	4010
chr1	149294131	149294665		AL356957.2	6968
chr1	149294466	149294653		AL356957.2	7129
chr1	150449009	150450266	RPRD2,	TARS2	10249
chr1	150449251	150449509		TARS2	10507
chr1	150849076	150849591	ARNT,	ARNT	278
chr1	150849333	150849543		ARNT	194
chr1	152365329	152365518	RP1-91G5.3,	HMGN3P1	6628
chr1	152365459	152365748	RP1-91G5.3,	HMGN3P1	6448
chr1	153538700	153539227	S100A2,	S100A2	622
chr1	153538907	153539203	S100A2,	S100A2	714
chr1	154973193	154974841		ZBTB7B	1110
chr1	154973193	154974841		ZBTB7B	1110
chr1	154973508	154973888		ZBTB7B	1429
chr1	154974499	154974731		ZBTB7B	512
chr1	156252622	156252863	TMEM79,	SMG5	126
chr1	156252659	156252998	TMEM79,	SMG5	212
chr1	157104242	157104853	ETV3,	ETV3L	34947
chr1	157104412	157104661	ETV3,	ETV3L	34936
chr1	160139204	160139687	ATP1A4,	ATP1A4	1748
chr1	160139315	160139582	ATP1A4,	ATP1A4	1745
chr1	165820243	165821028	UCK2,	UCK2	41253
chr1	165820311	165820644	UCK2,	UCK2	41411
chr1	166921338	166922239	ILDR2,	MAEL	36557
chr1	166921658	166921961	ILDR2,	MAEL	36536
chr1	168318229	168318545		RP5-1059H15.1	19905
chr1	168318238	168318545		RP5-1059H15.1	19900
chr1	168411534	168412139		RP5-968D22.1	19942
chr1	168411807	168412113		RP5-968D22.1	20066
chr1	168773053	168774237		RP1-10C16.1	29917
chr1	168773233	168773653		RP1-10C16.1	29715
chr1	169074642	169075528	ATP1B1,	ATP1B1	473
chr1	169074841	169075391	ATP1B1,	ATP1B1	442
chr1	169713996	169715093	C1orf112,	SELE	11324
chr1	169714182	169714384	C1orf112,	SELE	11063
chr1	173156370	173157397	TNFSF4,	RP3-395P12.2	12241
chr1	173156919	173157184	TNFSF4,	RP3-395P12.2	12409
chr1	173424114	173424754	RP11-296O14.3,AL645568.1,	RP11-296O14.3	13198
chr1	173424240	173424507	RP11-296O14.3,AL645568.1,	RP11-296O14.3	13137
chr1	176027535	176028219	RFWD2,	SCARNA3	90201
chr1	176027586	176028033	RFWD2,	SCARNA3	90133
chr1	176864971	176865843	ASTN1,	FAM5B	274656
chr1	176865560	176865748	ASTN1,	FAM5B	274409
chr1	180517787	180518572		RP11-522D2.1	9932
chr1	180517811	180518230		RP11-522D2.1	10091
chr1	181073077	181074068		RP11-540K16.1	70047
chr1	181073210	181073506		RP11-540K16.1	70262
chr1	182070447	182070962		RP11-538D16.2	32316
chr1	182070466	182071759		RP11-538D16.2	32724
chr1	182089918	182090421		RP11-538D16.2	51781
chr1	182090035	182090242		RP11-538D16.2	51750
chr1	184623964	184624910		SNORD112	22631
chr1	184624237	184624564		SNORD112	22667
chr1	184830943	184831411	FAM129A,	RNU7-13P	40554
chr1	184831093	184831417	FAM129A,	RNU7-13P	40632
chr1	185929946	185930687	HMCN1,	HMCN1	2623
chr1	185930017	185930215	HMCN1,	HMCN1	2824
chr1	201139480	201140225	TMEM9,	TMEM9	16223
chr1	201139690	201140131	TMEM9,	TMEM9	16281
chr1	201276906	201277456	PKP1,	PKP1	8139
chr1	201276967	201277263	PKP1,	PKP1	8205
chr1	202829715	202830140	RP11-480I12.5,	RP11-480I12.7	954
chr1	202829788	202830241	RP11-480I12.5,	RP11-480I12.7	867
chr1	204077556	204078309	SOX13,	SOX13	7260
chr1	204077638	204078030	SOX13,	SOX13	7359
chr1	208780292	208780958	RP11-565N2.1,	RP11-459K23.2	121408
chr1	208780439	208780641	RP11-565N2.1,	RP11-459K23.2	121493
chr1	214577378	214578773	PTPN14,	PTPN14	28326
chr1	214578065	214578533	PTPN14,	PTPN14	28550
chr1	220541712	220542159		RP11-302I18.3	8410
chr1	220541750	220542245		RP11-302I18.3	8472
chr1	223167554	223169286	DISP1,	snoU13	83131
chr1	223168510	223168968	DISP1,	snoU13	83450
chr1	227052631	227053816		PSEN2	4661
chr1	227052675	227053365		PSEN2	4865
chr1	232790980	232791723		U6	44598
chr1	232791265	232791555		U6	44540
chr1	235805571	235805844	GNG4,	GNG4	46928
chr1	235805741	235806071	GNG4,	GNG4	47127
chr1	242719997	242721112		PLD5	32556
chr1	242720288	242720596		PLD5	32444
chr1	244318095	244318846		RP11-278H7.4	62142
chr1	244318345	244318923		RP11-278H7.4	62306
chr1	245397934	245398850	KIF26B,	RP11-62I21.1	589
chr1	245398000	245398402	KIF26B,	RP11-62I21.1	398
chr10	659304	659731	DIP2C,	RP11-809C18.3	15060
chr10	659372	659561	DIP2C,	RP11-809C18.3	15111
chr10	5790142	5790977	C10orf18,	RP11-336A10.2	4529
chr10	5790392	5790749	C10orf18,	RP11-336A10.2	4540
chr10	29224014	29225214		RP11-492M23.2	36192
chr10	29224208	29224399		RP11-492M23.2	35881
chr10	29419870	29420636		LYZL1	157737
chr10	29420068	29420426		LYZL1	157743
chr10	29819517	29819895	SVIL,	SVIL	8149
chr10	29819597	29819865	SVIL,	SVIL	8174
chr10	29924735	29924978	SVIL,	SVIL	955
chr10	29924787	29925574	SVIL,	SVIL	1279
chr10	30246602	30246984		RP11-224P11.1	66397
chr10	30246767	30247010		RP11-224P11.1	66492
chr10	77810528	77811491	C10orf11,	AL731568.1	227473
chr10	77810893	77811172	C10orf11,	AL731568.1	227496
chr10	79256560	79256921	KCNMA1,	RP11-417C21.2	63200
chr10	79256566	79257126	KCNMA1,	RP11-417C21.2	63306
chr10	93691452	93691987	BTAF1,	FGFBP3	22479
chr10	93691522	93691730	BTAF1,	FGFBP3	22386
chr10	105553860	105554314	SH3PXD2A,	SH3PXD2A	57463
chr10	105554009	105554443	SH3PXD2A,	SH3PXD2A	57602
chr10	106261668	106262194		RP11-127O4.3	21899
chr10	106261902	106262134		RP11-127O4.3	21986
chr10	114154140	114155050	ACSL5,	ACSL5	14696
chr10	114154320	114154541	ACSL5,	ACSL5	14860
chr10	127575170	127575487	DHX32,	DHX32	5444
chr10	127575307	127575620	DHX32,	DHX32	5579
chr10	135490855	135491313	XX-2136C48.3,	XX-2136C48.5	2822
chr10	135490859	135491074	XX-2136C48.3,	XX-2136C48.5	2939
chr11	955379	955808	AP2A2,	AP2A2	16498
chr11	955386	955816	AP2A2,	AP2A2	16491
chr11	2232269	2232759		TH	39407
chr11	2232371	2232662		TH	39409
chr11	2864624	2865018	AC013791.10,KCNQ1,	KCNQ1DN	26442
chr11	2864879	2865205	AC013791.10,KCNQ1,	KCNQ1DN	26221
chr11	15515568	15515824		snoMBII-202	12257
chr11	15515643	15516203		snoMBII-202	12484
chr11	19357679	19358793		NAV2	14035
chr11	19357765	19358234		NAV2	14271
chr11	35230262	35230960	CD44,	RP1-68D18.2	3486
chr11	35230394	35230749	CD44,	RP1-68D18.2	3525
chr11	35238368	35239339	CD44,	CD44	1622
chr11	35238671	35239159	CD44,	CD44	1561
chr11	62389290	62389615	B3GAT3,	B3GAT3	4526
chr11	62389458	62389712	B3GAT3,	B3GAT3	129
chr11	63193597	63193950		LGALS12	79782
chr11	63193768	63193976		LGALS12	79684
chr11	65186176	65186705		NEAT1	3804
chr11	65186219	65186502		NEAT1	3884
chr11	65189786	65190211		NEAT1	246
chr11	65189850	65190061		NEAT1	289
chr11	67980717	67981472	SUV420H1,	SUV420H1	873
chr11	67981103	67981496	SUV420H1,	SUV420H1	231
chr11	68107727	68108617	LRP5,	LRP5	63273
chr11	68107918	68108422	LRP5,	LRP5	63275
chr11	68109912	68110447	LRP5,	LRP5	61265
chr11	68110163	68110522	LRP5,	LRP5	61102
chr11	68147700	68148261	LRP5,	LRP5	23464
chr11	68147743	68148161	LRP5,	LRP5	23493
chr11	68861575	68862162		RP11-554A11.3	3437
chr11	68861878	68862405		RP11-554A11.3	3710
chr11	68890206	68890469		RP11-554A11.3	31906
chr11	68890250	68890520		RP11-554A11.3	31954
chr11	69064592	69065205	MYEOV,	MYEOV	1842
chr11	69064776	69065059	MYEOV,	MYEOV	1823
chr11	69516990	69517769	FGF19,	ORAOV1	27195
chr11	69517155	69517511	FGF19,	ORAOV1	27149
chr11	69643124	69643914		FGF3	9727
chr11	69643386	69643741		FGF3	9771
chr11	69647006	69647869		FGF3	13645
chr11	69647265	69647570		FGF3	13625
chr11	69655243	69656099		FGF3	21879
chr11	69655536	69655963		FGF3	21957
chr11	69657699	69658343		FGF3	24229
chr11	69657872	69658166		FGF3	24227
chr11	69704201	69704908		FGF3	70762
chr11	69704363	69704695		FGF3	70737
chr11	72108992	72109559	CLPB,	RP11-7N14.1	12484
chr11	72109174	72109377	CLPB,	RP11-7N14.1	12484
chr11	75990678	75991200		RP11-619A14.3	63870
chr11	75990738	75991128		RP11-619A14.3	63864
chr11	76504272	76505074	TSKU,	RP11-21L23.3	10567
chr11	76504315	76504586	TSKU,	RP11-21L23.3	10344
chr11	77867435	77868021	RP11-705O3.1,	RP11-705O3.1	10499
chr11	77867562	77867874	RP11-705O3.1,	RP11-705O3.1	10509
chr11	82675865	82677069	RP11-659G9.3,PRCP,	PRCP	63685
chr11	82676587	82676793	RP11-659G9.3,PRCP,	PRCP	63908
chr11	83231738	83232407	DLG2,	DLG2	36816
chr11	83232077	83232380	DLG2,	DLG2	36972
chr11	93652178	93653464		VSTM5	69124
chr11	93652567	93652803		VSTM5	68988
chr11	93967478	93968142		RP11-680H20.2	3506
chr11	93967523	93968113		RP11-680H20.2	3498
chr11	93969084	93969906		RP11-680H20.2	1821
chr11	93969245	93969907		RP11-680H20.2	1740
chr11	93970590	93972364	RP11-680H20.2,	RP11-680H20.1	49314
chr11	93970621	93972280	RP11-680H20.2,	RP11-680H20.1	49287
chr11	95870292	95871124	MAML2,	MTMR2	212229
chr11	95870568	95870778	MAML2,	MTMR2	212194
chr11	97444875	97445158		5S_rRNA	83447
chr11	97444913	97445245		5S_rRNA	83385
chr11	111307395	111307951	POU2AF1,	POU2AF1	1904
chr11	111307410	111307686	POU2AF1,	POU2AF1	1779
chr11	114271248	114271574	RBM7,RP11-212D19.4,	C11orf71	178
chr11	114271291	114271479	RBM7,RP11-212D19.4,	C11orf71	152
chr11	122100169	122101084	RP11-820L6.1,	RP11-820L6.1	26856
chr11	122100352	122100807	RP11-820L6.1,	RP11-820L6.1	26809
chr11	129185563	129186288		ZNF123P	19549
chr11	129185647	129186382		ZNF123P	19638
chr11	129328569	129329270		RP11-237N19.1	78844
chr11	129328782	129329046		RP11-237N19.1	78850
chr11	129716311	129717417	TMEM45B,	TMEM45B	3363
chr11	129716962	129717310	TMEM45B,	TMEM45B	3091
chr11	130258742	130259259	RP11-121M22.1,	RP11-121M22.1	4388
chr11	130258984	130259245	RP11-121M22.1,	RP11-121M22.1	4274
chr11	131159601	131161348	AP002856.5,	NTM	79898
chr11	131160711	131160985	AP002856.5,	NTM	79525
chr12	741273	741852	RP11-218M22.1,NINJ2,	RP11-218M22.1	10277
chr12	741440	741683	RP11-218M22.1,NINJ2,	RP11-218M22.1	10278
chr12	4764110	4764580	NDUFA9,	NDUFA9	1995
chr12	4764128	4764338	NDUFA9,	NDUFA9	2107
chr12	6484598	6484956	LTBR,SCNN1A,	SCNN1A	232
chr12	6484678	6485546	LTBR,SCNN1A,	SCNN1A	512
chr12	7071357	7072119		U47924.27	671
chr12	7072024	7072258		U47924.27	268
chr12	12038322	12039345	ETV6,	BCL2L14	163963
chr12	12038497	12039064	ETV6,	BCL2L14	164016
chr12	12419796	12420330	LRP6,	LRP6	317
chr12	12419965	12420158		LRP6	115
chr12	12715527	12715805		DUSP16	349
chr12	12715593	12715989		DUSP16	474
chr12	13364073	13364973	EMP1,	EMP1	1826
chr12	13364527	13364754	EMP1,	EMP1	1708
chr12	16677318	16677837	MGST1,	RP11-424M22.3	42767
chr12	16677338	16677837	MGST1,	RP11-424M22.3	42757
chr12	27091098	27091383	FGFR1OP2,C12orf11,	FGFR1OP2	173
chr12	27091205	27091452	FGFR1OP2,C12orf11,	C12orf11	423
chr12	29533955	29534924	ERGIC2,	RP11-677C1.2	7787
chr12	29534001	29534368	ERGIC2,	RP11-677C1.2	8042
chr12	31477084	31477876	AC024940.1,FAM60A,	FAM60A	26025
chr12	31477591	31478011	AC024940.1,FAM60A,	FAM60A	705
chr12	33357723	33359035		AC026357.1	163624
chr12	33358011	33358259		AC026357.1	163380
chr12	43150622	43152849		RP11-25I15.1	78809
chr12	43150869	43151190		RP11-25I15.1	78103
chr12	46384523	46386326	SCAF11,	SCAF11	1057
chr12	46384523	46386326	SCAF11,	SCAF11	1057
chr12	46384708	46385036	SCAF11,	SCAF11	505
chr12	46385578	46385819	SCAF11,	SCAF11	1331
chr12	46979339	46979946		RP11-474P2.4	198868
chr12	46979723	46979917		RP11-474P2.4	199046
chr12	47479393	47480066	FAM113B,	AMIGO2	5995
chr12	47479732	47479938	FAM113B,	AMIGO2	6101
chr12	51014082	51014785	DIP2B,	U6	12622
chr12	51014217	51014459	DIP2B,	U6	12718
chr12	51399436	51399926	SLC11A2,	SLC11A2	6333
chr12	51399501	51399888	SLC11A2,	SLC11A2	6346
chr12	51414092	51414971	SLC11A2,	U6	6507
chr12	51414334	51414526	SLC11A2,	U6	6406
chr12	51793794	51794027	SLC4A8,	SLC4A8	3034
chr12	51793855	51794182	SLC4A8,	SLC4A8	2926
chr12	54694586	54695735	COPZ1,NFE2,RP11-968A15.8,	NFE2	3492
chr12	54694859	54695527	COPZ1,NFE2,RP11-968A15.8,	NFE2	394
chr12	58895732	58896595		RP11-362K2.2	41743
chr12	58896102	58896392		RP11-362K2.2	41660
chr12	62113843	62114809	FAM19A2,	RPL21P104	55381
chr12	62114163	62114547	FAM19A2,	RPL21P104	55352
chr12	65081484	65081980	RASSF3,	RP11-338E21.3	32933
chr12	65081637	65081897	RASSF3,	RP11-338E21.3	32968
chr12	66323456	66324385	HMGA2,	RP11-366L20.2	47973
chr12	66323884	66324258	HMGA2,	RP11-366L20.2	48124
chr12	76352890	76354313	RP11-114H23.1,	AC011611.1	1692
chr12	76353867	76354181	RP11-114H23.1,	AC011611.1	2115
chr12	88314631	88315257		RPS4XP15	23718
chr12	88314751	88315090		RPS4XP15	23741
chr12	91402835	91403908		EPYC	4568
chr12	91403359	91403617		EPYC	4685
chr12	93920444	93921181		SOCS2	42777
chr12	93920617	93920878		SOCS2	42842
chr12	94120414	94121319	RP11-887P2.5,CRADD,	CRADD	6468
chr12	94120924	94121112	RP11-887P2.5,CRADD,	CRADD	6317
chr12	97431952	97433245	RP11-397H6.1,RP11-541G9.1,	Y_RNA	59191
chr12	97432341	97432849	RP11-397H6.1,RP11-541G9.1,	Y_RNA	59188
chr12	99848679	99849433	ANKS1B,	ANKS1B	68981
chr12	99849178	99849409	ANKS1B,	ANKS1B	69218
chr12	102832013	102832950	IGF1,	IGF1	22957
chr12	102832235	102832506	IGF1,	IGF1	22846
chr12	102871997	102873000	IGF1,	IGF1	62974
chr12	102872396	102872646	IGF1,	IGF1	62997
chr12	109108764	109109669	CORO1C,	CORO1C	12365
chr12	109109443	109109713	CORO1C,	CORO1C	12727
chr12	111560139	111560711	CUX2,	CUX2	95267
chr12	111560418	111560756	CUX2,	CUX2	95105
chr12	111725119	111725803	CUX2,	AC002979.1	15143
chr12	111725251	111725723	CUX2,	AC002979.1	15117
chr12	112037172	112037408	RP11-686G8.2,ATXN2,	ATXN2	210
chr12	112037180	112037372	RP11-686G8.2,ATXN2,	ATXN2	196
chr12	112819372	112819565	C12orf51,	PTPN11	36686
chr12	112819560	112819887	C12orf51,	PTPN11	36431
chr12	112820138	112820414		C12orf51	380
chr12	112820275	112820469		C12orf51	476
chr12	115094656	115095483		RP4-601P9.2	56546
chr12	115094840	115095125		RP4-601P9.2	56633
chr12	115874676	115875736		RP11-1028N23.3	132263
chr12	115874987	115875237		RP11-1028N23.3	132357
chr12	115945643	115946325		RP11-1028N23.3	61485
chr12	115945775	115946020		RP11-1028N23.3	61571
chr12	117543286	117544104	RP11-103B5.2,	TESC	6411
chr12	117543380	117543886	RP11-103B5.2,	TESC	6349
chr12	123867995	123868610	SETD8,	SETD8	410
chr12	123868259	123868695	SETD8,	SETD8	236
chr12	124351233	124352172	DNAH10,	DNAH10	41157
chr12	124351413	124351761	DNAH10,	DNAH10	41273
chr12	130617578	130618394		FZD10	29018
chr12	130617731	130617935		FZD10	29171
chr12	130632362	130633119		FZD10	14263
chr12	130632757	130633009		FZD10	14121
chr12	130663513	130663894		RP11-143E21.7	16902
chr12	130663717	130664088		RP11-143E21.7	17101
chr12	130738187	130739716		RP11-143E21.1	37249
chr12	130739556	130739765		RP11-143E21.1	37958
chr12	131047450	131048506	RIMBP2,	RIMBP2	45516
chr12	131047901	131048138	RIMBP2,	RIMBP2	45557
chr13	22794220	22795033	AL136962.1,	MTND3P1	107149
chr13	22794472	22794852	AL136962.1,	MTND3P1	107185
chr13	26307701	26308568	ATP8A2,	AL138815.1	133926
chr13	26308099	26308470	ATP8A2,	AL138815.1	133776
chr13	26456048	26456313	ATP8A2,	RP11-467D10.2	18375
chr13	26456062	26456829	ATP8A2,	RP11-467D10.2	18640
chr13	26562512	26563548	ATP8A2,	RNY1P3	38071
chr13	26562710	26563288	ATP8A2,	RNY1P3	38040
chr13	26596474	26597029	ATP8A2,	RNY1P3	71792
chr13	26596727	26596952	ATP8A2,	RNY1P3	71880
chr13	26986396	26987783		WASF3	144750
chr13	26987098	26987306		WASF3	144638
chr13	26994312	26995601		WASF3	136883
chr13	26994854	26995110		WASF3	136858
chr13	28539786	28541155	CDX2,	RP11-438F9.2	44929
chr13	28540037	28540426	CDX2,	RP11-438F9.2	44690
chr13	28545366	28545629		CDX2	221
chr13	28545495	28545700		CDX2	321
chr13	30145777	30146246	SLC7A1,	SLC7A1	52364
chr13	30145831	30146348	SLC7A1,	SLC7A1	52442
chr13	30160337	30161443	SLC7A1,	SLC7A1	67243
chr13	30160863	30161236	SLC7A1,	SLC7A1	67402
chr13	44513214	44513789		DGKZP1	29058
chr13	44513439	44513787		DGKZP1	28947
chr13	45626335	45627108	RP11-321C24.1,	7SK	8142
chr13	45626622	45626863	RP11-321C24.1,	7SK	8121
chr13	45767700	45768000	KCTD4,GTF2F2,	GTF2F2	12640
chr13	45767716	45768214	KCTD4,GTF2F2,	GTF2F2	12525
chr13	47323656	47324578	LRCH1,	HTR2A-AS1	102161
chr13	47323883	47324303	LRCH1,	HTR2A-AS1	102185
chr13	50336633	50336898	KPNA3,	KPNA3	56877
chr13	50336776	50337005	KPNA3,	KPNA3	57002
chr13	61702634	61703766		RNY4P31	312277
chr13	61703553	61703771		RNY4P31	312739
chr13	63621457	63621721		RP11-234O23.1	315097
chr13	63621497	63622170		RP11-234O23.1	315341
chr13	73639839	73640729	KLF5,	RNU4-10P	125381
chr13	73640110	73640355	KLF5,	RNU4-10P	125432
chr13	74346289	74347517	KLF12,	RP11-30C8.2	124513
chr13	74346575	74347172	KLF12,	RP11-30C8.2	124483
chr13	74708845	74709526		KLF12	791
chr13	74708963	74709795		KLF12	985
chr13	76056083	76056606	TBC1D4,	UCHL3	67274
chr13	76056530	76056966		TBC1D4	498
chr13	80915395	80915747		SPRY2	485
chr13	80915572	80915789		SPRY2	594
chr13	83778788	83779443		UBE2D3P4	815346
chr13	83778972	83779274		UBE2D3P4	815339
chr13	88429437	88429979		RP11-471M2.2	23583
chr13	88429573	88429944		RP11-471M2.2	23532
chr13	94840441	94840831	GPC6,	GPC6-AS1	391
chr13	94840458	94841022	GPC6,	GPC6-AS1	495
chr13	95358338	95359745	AL137061.2,	RP11-477B16.4	3925
chr13	95359035	95359274	AL137061.2,	RP11-477B16.4	4038
chr13	96756867	96757162	HS6ST3,	AL158192.1	24433
chr13	96757021	96757320	HS6ST3,	AL158192.1	24589
chr13	98875755	98876648	FARP1,	7SK	19755
chr13	98876018	98876548	FARP1,	7SK	19837
chr13	99127772	99128093	STK24,	STK24	9117
chr13	99128042	99128778	STK24,	STK24	9595
chr13	99157023	99157491	STK24,AL356423.1,	STK24	38442
chr13	99157109	99158213	STK24,AL356423.1,	STK24	38846
chr13	100560402	100560933	AL137139.2,	AL137139.1	23470
chr13	100560470	100560738	AL137139.2,	AL137139.1	23534
chr13	100629848	100630368		ZIC2	3918
chr13	100629852	100630247		ZIC2	3976
chr13	100741151	100741543	PCCA,	ASNSP3	25492
chr13	100741288	100741619	PCCA,	ASNSP3	25598
chr13	101460054	101461664	RP11-430M15.1,	ARF4P3	51546
chr13	101460710	101460919	RP11-430M15.1,	ARF4P3	51501
chr13	107844497	107845155	FAM155A,	AL354741.1	217452
chr13	107844720	107844925	FAM155A,	AL354741.1	217448
chr13	110055420	110056110		MYO16-AS1	201934
chr13	110055675	110055912		MYO16-AS1	201962
chr14	51341815	51342555	ABHD12B,PYGL,	ABHD12B	10311
chr14	51342161	51342395	ABHD12B,PYGL,	ABHD12B	10218
chr14	54718574	54719074		CDKN3	144743
chr14	54718755	54719101		CDKN3	144639
chr14	57849776	57850305		NAA30	7221
chr14	57849925	57850118		NAA30	7240
chr14	61990652	61991562	PRKCH,	PRKCH	701
chr14	61991196	61991436	PRKCH,	PRKCH	492
chr14	69031680	69032138	RAD51B,	CTD-2325P2.2	127898
chr14	69031715	69032055	RAD51B,	CTD-2325P2.2	127922
chr14	89674252	89674625	FOXN3,	FOXN3	22221
chr14	89674284	89674604	FOXN3,	FOXN3	22227
chr14	89768660	89769151	FOXN3,	RP11-356K23.3	10967
chr14	89768818	89769328	FOXN3,	RP11-356K23.3	11135
chr14	102414340	102414681		DYNC1H1	16354
chr14	102414382	102414597		DYNC1H1	16375
chr14	103163432	103164158	RCOR1,	RP11-661D19.1	34750
chr14	103163768	103163979	RCOR1,	RP11-661D19.1	34828
chr15	20566230	20567076		snoU13	9219
chr15	20566732	20567471		snoU13	9667
chr15	20566732	20567471		snoU13	9667
chr15	20567416	20567712		snoU13	10130
chr15	20627722	20627944	HERC2P3,	snoU13	70399
chr15	20627741	20627945	HERC2P3,	snoU13	70409
chr15	21152416	21152985	RP11-810K23.3,	RP11-810K23.1	11729
chr15	21152974	21153240	RP11-810K23.3,	RP11-810K23.1	12136
chr15	31588836	31589183	CHRNA7,	KLF13	30048
chr15	31588885	31589175	CHRNA7,	KLF13	30028
chr15	33360355	33361443		FMN1	814
chr15	33360938	33361128		FMN1	948
chr15	33375718	33376234		FMN1	15891
chr15	33375738	33376192		FMN1	15880
chr15	35585477	35585959		NANOGP8	208407
chr15	35585518	35585898		NANOGP8	208397
chr15	38478330	38480301		SPRED1	65736
chr15	38478938	38479136		SPRED1	66015
chr15	40361248	40361647		SRP14	30058
chr15	40361355	40361647		SRP14	30112
chr15	42222474	42222681	EHD4,	SPTBN5	36302
chr15	42222662	42222999	EHD4,	SPTBN5	36555
chr15	42264717	42265109	CTD-2382E5.1,EHD4,	CTD-2382E5.2	33417
chr15	42264933	42265214	CTD-2382E5.1,	EHD4	297
chr15	46093846	46095879		AC090527.1	249060
chr15	46094260	46094658		AC090527.1	248657
chr15	50647036	50647662	GABPB1,	AC022087.1	315
chr15	50647411	50647604	GABPB1,	GABPB1	108
chr15	51351917	51353025	TNFAIP8L3,	AC021752.1	151675
chr15	51352193	51352797	TNFAIP8L3,	AC021752.1	151699
chr15	52777975	52779266	MYO5A,	EEF1B2P1	18765
chr15	52778804	52779145	MYO5A,	EEF1B2P1	18411
chr15	55064863	55065480		PIGB	545961
chr15	55064978	55065250		PIGB	546019
chr15	57528365	57530186	TCF12,	TCF12	10963
chr15	57529218	57529469	TCF12,	TCF12	10895
chr15	59568801	59569462	MYO1E,	U4	64144
chr15	59569031	59569371	MYO1E,	U4	64214
chr15	59845930	59846735		RP11-112N19.2	1040
chr15	59846146	59846524		RP11-112N19.2	1043
chr15	60686272	60686750	ANXA2,	ANXA2	9485
chr15	60686423	60686705	ANXA2,	ANXA2	9538
chr15	61847862	61848644		RORA	326735
chr15	61848132	61848449		RORA	326772
chr15	62957680	62958361	TLN2,	TLN2	61268
chr15	62957712	62958279	TLN2,	TLN2	61293
chr15	64264795	64265458	DAPK2,	MIR422A	101908
chr15	64265065	64265375	DAPK2,	MIR422A	102002
chr15	65647710	65648048	IGDCC3,	AC105129.1	22286
chr15	65647910	65648212	IGDCC3,	AC105129.1	22104
chr15	67439238	67440216	SMAD3,	SMAD3	18766
chr15	67439458	67439647	SMAD3,	SMAD3	18940
chr15	69433255	69433784		GLCE	19453
chr15	69433663	69433962		GLCE	19160
chr15	69886700	69887665		U3	136694
chr15	69886938	69887195		U3	136578
chr15	70019453	70020190		U3	269333
chr15	70019736	70019966		U3	269363
chr15	70390189	70391178	TLE3,	TLE3	1622
chr15	70390944	70391281		TLE3	856
chr15	71703824	71705189	THSD4,	AC108861.1	63319
chr15	71704192	71704757	THSD4,	AC108861.1	63351
chr15	71926797	71928104	THSD4,	NR2E3	157526
chr15	71927006	71927459	THSD4,	NR2E3	157744
chr15	76603730	76603993	ETFA,	ISL2	25203
chr15	76603864	76604126		ETFA	185
chr15	77980951	77981585		LINGO1	56559
chr15	77981238	77981466		LINGO1	56643
chr15	78357367	78357939	TBC1D2B,	TBC1D2B	11310
chr15	78357534	78357946	TBC1D2B,	TBC1D2B	11397
chr15	78730193	78730591	IREB2,	AGPHD1	69514
chr15	78730318	78730746	IREB2,	AGPHD1	69374
chr15	81148959	81149903	KIAA1199,	MIR549	15017
chr15	81149444	81149698	KIAA1199,	MIR549	15157
chr15	83587899	83588900	HOMER2,	FAM103A1	66559
chr15	83588131	83588632	HOMER2,	FAM103A1	66577
chr15	89644365	89645170	ABHD2,	ABHD2	904
chr15	89644659	89644953	ABHD2,	ABHD2	866
chr15	89655147	89656162	ABHD2,	U7	8355
chr15	89655223	89655866	ABHD2,	U7	8465
chr15	90094593	90095419		C15orf42	23707
chr15	90094701	90095153		C15orf42	23786
chr15	93994451	93995044	RP11-266O8.1,	RP11-164C12.1	20301
chr15	93994478	93994855	RP11-266O8.1,	RP11-164C12.1	20220
chr15	95387930	95388186		CTD-2576F9.1	10645
chr15	95388072	95388628		CTD-2576F9.1	10353
chr15	99319891	99320461	IGF1R,	FAM169B	290969
chr15	99319949	99320351	IGF1R,	FAM169B	290943
chr15	101342917	101343109		AC015712.1	47023
chr15	101342974	101343705		AC015712.1	46696
chr15	101342974	101343705		AC015712.1	46696
chr15	101343368	101343585		AC015712.1	46559
chr15	101526258	101527128	LRRK1,	LRRK1	35221
chr15	101526656	101527076	LRRK1,	LRRK1	35048
chr16	377126	377905	AXIN1,	AXIN1	33979
chr16	377136	377882	AXIN1,	AXIN1	33973
chr16	9081094	9081627		USP7	24019
chr16	9081277	9081468		USP7	24031
chr16	14190895	14191795	MKL2,	MKL2	89229
chr16	14191077	14191282	MKL2,	MKL2	89394
chr16	15123530	15124122	PDXDC1,	MIR1972-1	19572
chr16	15123695	15124012	PDXDC1,	MIR1972-1	19599
chr16	21532462	21533166		CTD-2547E10.2	1049
chr16	21532892	21533161		CTD-2547E10.2	1261
chr16	22652410	22652616		HS3ST2	172985
chr16	22652471	22652705		HS3ST2	172910
chr16	32845360	32845836		IGHV2OR16-5	13360
chr16	32845445	32845786		IGHV2OR16-5	13342
chr16	33048856	33049138		AC138915.1	152175
chr16	33048928	33049226		AC138915.1	152255
chr16	33335425	33335610		AC138915.1	438695
chr16	33335461	33335662		AC138915.1	438739
chr16	33533671	33534071		AC133561.1	244994
chr16	33533676	33534004		AC133561.1	245025
chr16	33535277	33535762		AC133561.1	243345
chr16	33535308	33535520		AC133561.1	243451
chr16	50496841	50497808		NKD1	84916
chr16	50496989	50497677		NKD1	84908
chr16	50501710	50502239		NKD1	80266
chr16	50501749	50502460		NKD1	80136
chr16	50554281	50555006		SNORD112	22502
chr16	50554371	50554970		SNORD112	22529
chr16	50842887	50843444		SNX20	127901
chr16	50843084	50843315		SNX20	127935
chr16	52151076	52152199		7SK	446163
chr16	52151677	52152001		7SK	446365
chr16	65675556	65676145		CDH11	519749
chr16	65675661	65675950		CDH11	519704
chr16	79921719	79922424		AC009159.1	218437
chr16	79921785	79922052		AC009159.1	218284
chr16	80015099	80015570		AC009159.1	311700
chr16	80015216	80015539		AC009159.1	311743
chr16	85586878	85587702		KIAA0182	57733
chr16	85587646	85588035		KIAA0182	57182
chr16	87875983	87876492	SLC7A5,	KLHDC4	76634
chr16	87876029	87876282	SLC7A5,	KLHDC4	76552
chr16	87904006	87904486		SLC7A5	1121
chr16	87904096	87904436		SLC7A5	1141
chr16	89529672	89529985	ANKRD11,	SPG7	44982
chr16	89529740	89530194	ANKRD11,	SPG7	44844
chr16	89872907	89873481	FANCA,	SPIRE2	21713
chr16	89873029	89873353	FANCA,	SPIRE2	21716
chr16	89888992	89890081		SPIRE2	5370
chr16	89889198	89889787		SPIRE2	5414
chr17	4843388	4843790	RNF167,SLC25A11,	ENO3	7798
chr17	4843424	4843771	RNF167,SLC25A11,	ENO3	7789
chr17	25269603	25269833		RP11-173M1.1	331415
chr17	25269668	25269853		RP11-173M1.1	331372
chr17	31166470	31167715	MYO1D,	Y_RNA	9745
chr17	31167191	31167521	MYO1D,	Y_RNA	10009
chr17	31451997	31453226	ACCN1,	MYO1D	248709
chr17	31452041	31452755	ACCN1,	MYO1D	248496
chr17	32565360	32566338		CCL2	16464
chr17	32565764	32566085		CCL2	16388
chr17	35099434	35100041		CTB-75G16.1	168573
chr17	35099512	35099970		CTB-75G16.1	168577
chr17	35183108	35184926		LHX1	110755
chr17	35183355	35183917		LHX1	111136
chr17	35243062	35243476	RP11-445F12.1,	LHX1	51503
chr17	35243131	35243702	RP11-445F12.1,	LHX1	51355
chr17	36349278	36349622	RP11-1407O15.2,TBC1D3,	TBC1D3	784
chr17	36349487	36350262	RP11-1407O15.2,TBC1D3,	TBC1D3	1208
chr17	36859963	36860531		MLLT6	1548
chr17	36859966	36860249		MLLT6	1687
chr17	36861954	36862200	MLLT6,	MLLT6	1127
chr17	36862080	36862999	MLLT6,	MLLT6	664
chr17	37617336	37618057	CDK12,	MED1	10175
chr17	37617357	37617913	CDK12,	CDK12	379
chr17	39105656	39106869	AC004231.2,	KRT23	12426
chr17	39106579	39106845	AC004231.2,	KRT23	12876
chr17	39112938	39113304	AC004231.2,	KRT23	19285
chr17	39112948	39113663	AC004231.2,	KRT23	19469
chr17	39559731	39560849	AC003958.2,	KRT31	6446
chr17	39560070	39560744	AC003958.2,	KRT31	6563
chr17	39931499	39932401	JUP,	JUP	3429
chr17	39931559	39931984	JUP,	JUP	3250
chr17	40141629	40142181	DNAJC7,	NKIRAS2	27133
chr17	40141670	40142020	DNAJC7,	NKIRAS2	27193
chr17	40828631	40829075	PLEKHH3,	PLEKHH3	745
chr17	40829008	40829250	PLEKHH3,	PLEKHH3	1021
chr17	40954882	40955835	CNTD1,	CCDC56	4654
chr17	40955044	40955471	CNTD1,	CCDC56	4553
chr17	41399956	41401101		AC109326.1	19466
chr17	41399956	41401101		AC109326.1	19466
chr17	41400307	41400523		AC109326.1	19353
chr17	41400776	41401129		AC109326.1	19890
chr17	43212721	43213259	ACBD4,	PLCD3	2410
chr17	43212811	43213176	ACBD4,	PLCD3	2413
chr17	43394470	43394798		MAP3K14	220
chr17	43394532	43394807		MAP3K14	255
chr17	46125299	46125986	NFE2L1,	NFE2L1	6429
chr17	46125841	46126319	NFE2L1,	NFE2L1	5992
chr17	47340411	47341207		PHOSPHO1	32681
chr17	47340703	47340930		PHOSPHO1	32688
chr17	47673869	47674917		RP5-1029K10.4	19069
chr17	47674161	47674577		RP5-1029K10.4	19045
chr17	48785132	48785839	ANKRD40,	ANKRD40	469
chr17	48785185	48785376	ANKRD40,	ANKRD40	264
chr17	53851986	53852807	PCTP,	TMEM100	42914
chr17	53852247	53852495	PCTP,	TMEM100	42889
chr17	54339879	54340800	ANKFN1,	RP11-45J24.1	310061
chr17	54340282	54340511	ANKFN1,	RP11-45J24.1	310004
chr17	55483522	55486341	MSI2,	AC007431.1	210537
chr17	55484023	55485412	MSI2,	AC007431.1	210751
chr17	55769754	55770796		U7	7322
chr17	55770425	55770775		U7	7647
chr17	55775540	55776668		U7	13151
chr17	55775707	55776081		U7	12941
chr17	55777088	55777469		U7	14325
chr17	55777136	55779083		U7	15156
chr17	56070867	56071424		VEZF1	5530
chr17	56071012	56071268		VEZF1	5525
chr17	56442579	56443208	RNF43,	SUPT4H1	13330
chr17	56442735	56443073	RNF43,	SUPT4H1	13341
chr17	58433184	58433904	USP32,	C17orf64	36246
chr17	58433534	58433730	USP32,	C17orf64	36158
chr17	59302088	59303265	BCAS3,	BCAS3	155195
chr17	59302580	59302819	BCAS3,	BCAS3	155172
chr17	59473759	59474868		TBX2	2943
chr17	59474509	59474792		TBX2	2606
chr17	59476935	59477316	TBX2,	TBX2	600
chr17	59477276	59477690	TBX2,	TBX2	243
chr17	59488375	59488886		C17orf82	481
chr17	59488444	59489030		C17orf82	375
chr17	60730448	60730800	MRC2,	MRC2	28195
chr17	60730617	60730967	MRC2,	MRC2	28027
chr17	63399508	63400281		GNA13	346974
chr17	63399778	63399980		GNA13	346959
chr17	63449440	63450220		GNA13	396910
chr17	63449782	63450081		GNA13	397011
chr17	63491211	63491572		GNA13	438471
chr17	63491319	63491546		GNA13	438512
chr17	63526683	63528943	AXIN2,	GNA13	474893
chr17	63526700	63528897	AXIN2,	GNA13	474878
chr17	63584187	63585091		AXIN2	26874
chr17	63584452	63584976		AXIN2	26949
chr17	63589116	63590505		AXIN2	32045
chr17	63589186	63590076		AXIN2	31866
chr17	63749108	63749935	CEP112,	AXIN2	191756
chr17	63749398	63749666	CEP112,	AXIN2	191767
chr17	63894470	63899634	CEP112,	CEP112	74391
chr17	63898969	63899277	CEP112,	CEP112	76462
chr17	64411410	64412096	PRKCA,	APOH	186197
chr17	64411446	64411990	PRKCA,	APOH	186162
chr17	66671390	66671938		FAM20A	74569
chr17	66671601	66671993		FAM20A	74702
chr17	70395720	70396062	AC007639.1,	AC005152.2	179032
chr17	70395833	70396206	AC007639.1,	AC005152.2	179160
chr17	70994489	70995476	SLC39A11,	SSTR2	166177
chr17	70994890	70995183	SLC39A11,	SSTR2	166123
chr17	71715749	71716391		CTD-2532D12.1	51148
chr17	71715896	71716258		CTD-2532D12.1	51141
chr17	73608071	73608583	MYO15B,	C17orf109	21187
chr17	73608264	73608573	MYO15B,	C17orf109	21095
chr17	74045643	74046837	SRP68,	EVPL	22733
chr17	74045992	74046234	SRP68,	EVPL	22606
chr17	74127911	74128256		AC018665.1	8553
chr17	74128010	74128200		AC018665.1	8532
chr17	74128611	74128941		AC018665.1	7861
chr17	74128671	74128903		AC018665.1	7850
chr17	74864439	74864712	MGAT5B,	MGAT5B	222
chr17	74864494	74864780	MGAT5B,	MGAT5B	161
chr17	75366712	75367805	SEPT9,	2009-09-01	2013
chr17	75366802	75367705	SEPT9,	2009-09-01	2018
chr17	76361736	76361979		SOCS3	5699
chr17	76361760	76362128		SOCS3	5786
chr17	76684288	76685413	CYTH1,	CYTH1	7702
chr17	76684707	76684945	CYTH1,	CYTH1	7678
chr17	78599467	78599941	RPTOR,	AC109327.1	22963
chr17	78599554	78599782	RPTOR,	AC109327.1	22927
chr17	79370707	79372088		AC110285.1	2142
chr17	79371248	79371647		AC110285.1	2092
chr17	79481497	79481684	RP13-766D20.2,	ACTG1	1763
chr17	79481500	79482080	RP13-766D20.2,	ACTG1	1963
chr17	79918444	79920238	NOTUM,	NOTUM	1655
chr17	79918986	79919502	NOTUM,	NOTUM	495
chr17	79925615	79926202		NOTUM	6192
chr17	79925679	79926435		NOTUM	6341
chr17	79935317	79935687	ASPSCR1,	NOTUM	15786
chr17	79935392	79935611	ASPSCR1,	NOTUM	15785
chr17	79949418	79950813	ASPSCR1,	NOTUM	30399
chr17	79949418	79950813	ASPSCR1,	NOTUM	30399
chr17	79949599	79949934	ASPSCR1,	NOTUM	30050
chr17	79950301	79951254	ASPSCR1,	LRRC45	30502
chr17	79952802	79953283	ASPSCR1,	LRRC45	28237
chr17	79953007	79953234	ASPSCR1,	LRRC45	28159
chr17	79957993	79959102	ASPSCR1,	LRRC45	22732
chr17	79958063	79958960	ASPSCR1,	LRRC45	22768
chr17	79970596	79971159	ASPSCR1,	LRRC45	10402
chr17	79970765	79971045	ASPSCR1,	LRRC45	10375
chr17	79973593	79974093	ASPSCR1,	LRRC45	7437
chr17	79973626	79974756	ASPSCR1,	LRRC45	7089
chr17	79975516	79976951	STRA13,	LRRC45	5046
chr17	79976441	79976733	STRA13,	LRRC45	4693
chr17	80056564	80057355		FASN	853
chr17	80056859	80057191		FASN	919
chr17	80526330	80526629	FOXK2,	snoU13	13901
chr17	80526381	80526677	FOXK2,	snoU13	13852
chr17	80847038	80847925	TBCD,	ZNF750	49550
chr17	80847139	80848113	TBCD,	ZNF750	49695
chr18	3107705	3108243	MYOM1,	SNORA70	82410
chr18	3107765	3108327	MYOM1,	SNORA70	82482
chr18	3665492	3666424	DLGAP1,	snoU13	92917
chr18	3665860	3666146	DLGAP1,	snoU13	92962
chr18	9987672	9988261		5S_rRNA	143123
chr18	9987810	9988014		5S_rRNA	143069
chr18	10077930	10078563		5S_rRNA	233403
chr18	10078178	10078445		5S_rRNA	233468
chr18	10086269	10086830		5S_rRNA	241706
chr18	10086341	10086865		5S_rRNA	241760
chr18	10893233	10893555	FAM38B,	FAM38B	106254
chr18	10893271	10893528	FAM38B,	FAM38B	106259
chr18	15407464	15407742		AP005901.1	77322
chr18	15407577	15407925		AP005901.1	77470
chr18	15409892	15410197		AP005901.1	79763
chr18	15409925	15410147		AP005901.1	79755
chr18	23258085	23258830		ZNF521	326243
chr18	23258362	23258570		ZNF521	326252
chr18	45636105	45636959	ZBTB7C,	ZBTB7C	69038
chr18	45636268	45636816	ZBTB7C,	ZBTB7C	69048
chr18	46472645	46472908	SMAD7,	5S_rRNA	470805
chr18	46472829	46473239	SMAD7,	5S_rRNA	471063
chr19	290201	290889	PPAP2C,	U6	67284
chr19	290298	290820	PPAP2C,	U6	67298
chr19	752592	753012	C19orf21,	PTBP1	44590
chr19	752726	752950	C19orf21,	PTBP1	44554
chr19	2235211	2235943	PLEKHJ1,	SF3A2	1239
chr19	2235436	2235632	PLEKHJ1,	SF3A2	1282
chr19	2341747	2342275	AC004410.1,	LSM7	13397
chr19	2341962	2342450	AC004410.1,	LSM7	13592
chr19	2518176	2518622	GNG7,	U6	15260
chr19	2518263	2518624	GNG7,	U6	15304
chr19	34882422	34883154	GPI,	PDCD2L	12515
chr19	34882566	34882816	GPI,	PDCD2L	12612
chr19	47693347	47694030	SAE1,	CCDC9	66042
chr19	47693538	47694065	SAE1,	CCDC9	65929
chr19	48453396	48453647		ELSPBP1	44386
chr19	48453409	48453647		ELSPBP1	44380
chr19	49999260	49999614		RPS11	197
chr19	49999318	49999629		RPS11	160
chr19	50637399	50637696		MYH14	69337
chr19	50637446	50638059		MYH14	69132
chr19	50639941	50640388		MYH14	66720
chr19	50639998	50640403		MYH14	66684
chr2	8375026	8375419	NCRNA00299,AC007464.1,	NCRNA00299	116768
chr2	8375130	8375735	NCRNA00299,AC007464.1,	NCRNA00299	116978
chr2	8818844	8819399	ID2,AC011747.7,	AC011747.7	347
chr2	8819050	8819439	ID2,AC011747.7,	AC011747.7	261
chr2	12444698	12445433	AC096559.1,	AC096559.1	9377
chr2	12445000	12445309	AC096559.1,	AC096559.1	9288
chr2	19084009	19084846		NT5C1B	313589
chr2	19084368	19084593		NT5C1B	313642
chr2	21685705	21686610	AC011752.1,AC067959.1,	APOB	419212
chr2	21685980	21686385	AC011752.1,AC067959.1,	APOB	419237
chr2	23786219	23786912	KLHL29,	AC011239.1	39351
chr2	23786565	23787892	KLHL29,	AC011239.1	40014
chr2	23851472	23853046	KLHL29,	KLHL29	13003
chr2	23852354	23852717	KLHL29,	KLHL29	12726
chr2	26031322	26032049	ASXL2,	AC064847.2	13652
chr2	26031444	26031706	ASXL2,	AC064847.2	13763
chr2	37898679	37898961	CDC42EP3,	CDC42EP3	24019
chr2	37898934	37899232	CDC42EP3,	CDC42EP3	24282
chr2	37898934	37899232	CDC42EP3,	CDC42EP3	24282
chr2	37899205	37900033	CDC42EP3,	CDC42EP3	24818
chr2	37899205	37900033	CDC42EP3,	CDC42EP3	24818
chr2	37899669	37899954	CDC42EP3,	CDC42EP3	469
chr2	40642227	40643006	SLC8A1,	AC007317.1	331010
chr2	40642699	40642922	SLC8A1,	AC007317.1	330816
chr2	43084344	43084596		AC098824.6	29713
chr2	43084524	43084712		AC098824.6	29861
chr2	43389863	43390571		AC093609.1	60388
chr2	43389959	43390688		AC093609.1	60494
chr2	47522484	47523584	AC073283.4,	BCYRN1	35165
chr2	47522959	47523209	AC073283.4,	BCYRN1	35115
chr2	50380922	50382447	NRXN1,	NRXN1	135273
chr2	50381636	50381821	NRXN1,	NRXN1	135317
chr2	55777186	55777979	SMEK2,	SNORA12	15256
chr2	55777448	55777760	SMEK2,	SNORA12	15235
chr2	57985532	57986104		VRK2	148968
chr2	57985622	57986099		VRK2	148925
chr2	60829867	60830586		AC012498.1	37622
chr2	60830081	60830311		AC012498.1	37653
chr2	65657678	65658141	SPRED2,	AC074391.1	5954
chr2	65658120	65658388	SPRED2,	AC074391.1	5610
chr2	74785212	74785814	C2orf65,	LOXL3	2696
chr2	74785301	74785647	C2orf65,	LOXL3	2657
chr2	86669830	86670350	KDM3A,	KDM3A	6847
chr2	86669843	86670045	KDM3A,	KDM3A	357
chr2	88998286	88998929	RPIA,	RPIA	30188
chr2	88998447	88998694	RPIA,	RPIA	30225
chr2	91669741	91670639		AC018696.2	8706
chr2	91669823	91670702		AC018696.2	8633
chr2	91676403	91676628		AC018696.2	2380
chr2	91676498	91676785		AC018696.2	2254
chr2	91767201	91767710		AC116050.1	10080
chr2	91767275	91767876		AC116050.1	9960
chr2	91771330	91771785		AC116050.1	5978
chr2	91771345	91771530		AC116050.1	6098
chr2	91771794	91772286		AC116050.1	5496
chr2	91772248	91772582		AC116050.1	5121
chr2	91772248	91772582		AC116050.1	5121
chr2	91772558	91772852		AC116050.1	4831
chr2	91775613	91776028		AC116050.1	1715
chr2	91775691	91776800		AC116050.1	1290
chr2	91775691	91776800		AC116050.1	1290
chr2	91776237	91776719		AC116050.1	1058
chr2	91779140	91779436	AC116050.1,	AC018696.2	44838
chr2	91779306	91779827	AC116050.1,	AC018696.2	45116
chr2	91808560	91810596	AC116050.1,	5S_rRNA	53305
chr2	91808984	91809864	AC116050.1,	5S_rRNA	53459
chr2	91820567	91820943		5S_rRNA	42128
chr2	91820855	91821378		5S_rRNA	41766
chr2	96617596	96618088	AC073995.2,	AC073995.2	6973
chr2	96617608	96617811	AC073995.2,	AC073995.2	6840
chr2	97626241	97626630	FAM178B,	5S_rRNA	3883
chr2	97626433	97626669	FAM178B,	5S_rRNA	3999
chr2	97628013	97629311	FAM178B,	5S_rRNA	6110
chr2	97628440	97628811	FAM178B,	5S_rRNA	6073
chr2	102674164	102674808		IL1R1	6518
chr2	102674300	102674745		IL1R1	6481
chr2	103202005	103203451		SLC9A2	33438
chr2	103202816	103203386		SLC9A2	33065
chr2	105783106	105783665		AC104655.2	63983
chr2	105783169	105783562		AC104655.2	63963
chr2	111825993	111826515	ACOXL,	BCL2L11	50701
chr2	111826073	111826334	ACOXL,	BCL2L11	50751
chr2	118947849	118948599		AC093901.1	4262
chr2	118948021	118948352		AC093901.1	4224
chr2	121223409	121224564		Y_RNA	184862
chr2	121223628	121224289		Y_RNA	184890
chr2	121344836	121345469		AC073257.1	29467
chr2	121344862	121345067		AC073257.1	29279
chr2	122529884	122530517		AC018737.3	17819
chr2	122529982	122530323		AC018737.3	17867
chr2	129019538	129019902	HS6ST1,	AC108059.2	110842
chr2	129019566	129019779	HS6ST1,	AC108059.2	110794
chr2	129136492	129137059		Y_RNA	28274
chr2	129136789	129137010		Y_RNA	28398
chr2	130569416	130570578		AC079776.3	110753
chr2	130570352	130570654		AC079776.3	110247
chr2	130574805	130575561		AC079776.3	105567
chr2	130574904	130575095		AC079776.3	105750
chr2	132769209	132769642		RP1-156L9.1	17691
chr2	132769377	132769950		RP1-156L9.1	17929
chr2	132779243	132779641		RP1-156L9.1	27708
chr2	132779367	132779627		RP1-156L9.1	27763
chr2	134175022	134175949	NCKAP5,	7SK	26515
chr2	134175175	134175432	NCKAP5,	7SK	26333
chr2	135116805	135117911	MGAT5,	AC016906.1	39709
chr2	135117350	135117641	MGAT5,	AC016906.1	39846
chr2	135149104	135149857	MGAT5,	AC016906.1	71831
chr2	135149165	135149415	MGAT5,	AC016906.1	71641
chr2	141627419	141628116	LRP1B,	AC010740.1	28224
chr2	141627673	141627943	LRP1B,	AC010740.1	28184
chr2	150103555	150103815		FAM8A3P	73422
chr2	150103558	150103814		FAM8A3P	73421
chr2	155086407	155087557	GALNT13,	GALNT13	27098
chr2	155086535	155086798	GALNT13,	GALNT13	27413
chr2	158789143	158790033		ACVR1	57214
chr2	158789327	158789647		ACVR1	57113
chr2	160013669	160014703	TANC1,	TANC1	41343
chr2	160014046	160014538	TANC1,	TANC1	41237
chr2	161173548	161174409	RBMS1,	RBMS1	32600
chr2	161173915	161174246	RBMS1,	RBMS1	32702
chr2	164054174	164055090		AC104697.1	44815
chr2	164054566	164054799		AC104697.1	44865
chr2	165576341	165577075	COBLL1,	COBLL1	14821
chr2	165576658	165576924	COBLL1,	COBLL1	14904
chr2	169402023	169402849	CERS6,	AC019086.1	104721
chr2	169402424	169402641	CERS6,	AC019086.1	104817
chr2	171571378	171571976	SP5,	AC007405.2	600
chr2	171571622	171572991	SP5,	AC007405.2	1229
chr2	173647634	173648242	RAPGEF4,	RAPGEF4	38365
chr2	173647778	173648141	RAPGEF4,	RAPGEF4	38343
chr2	177310695	177311027		AC068706.1	62557
chr2	177310795	177311083		AC068706.1	62635
chr2	182629078	182629979		AC013733.4	71386
chr2	182629409	182629786		AC013733.4	71455
chr2	184543576	184543921		AC074182.1	70901
chr2	184543693	184543980		AC074182.1	70989
chr2	184860208	184862291		snoU13	47086
chr2	184861829	184862024		snoU13	47763
chr2	189156853	189157449	GULP1,	GULP1	348
chr2	189157362	189157859	GULP1,	GULP1	934
chr2	191443284	191444084		7SK	25478
chr2	191443421	191443878		7SK	25443
chr2	200055605	200056824	U7,	AC018717.1	119700
chr2	200056150	200056520		AC018717.1	119821
chr2	202933562	202934614		AC079354.1	3890
chr2	202933981	202934299		AC079354.1	3838
chr2	206514979	206515478		NRP2	31333
chr2	206515242	206515482		NRP2	31200
chr2	206612142	206613907	NRP2,	NRP2	1390
chr2	206612361	206612888	NRP2,	NRP2	1790
chr2	206619539	206620156	NRP2,	NRP2	8611
chr2	206619603	206619983	NRP2,	NRP2	8666
chr2	206950105	206950665	AC007383.3,INO80D,	INO80D	22417
chr2	206950319	206950830	AC007383.3,INO80D,	INO80D	22606
chr2	208031068	208031738	KLF7,	KLF7	493
chr2	208031348	208031907	KLF7,	KLF7	717
chr2	216759577	216760637		AC122136.1	16465
chr2	216760085	216760414		AC122136.1	16607
chr2	220563210	220565206	AC009502.4,DNPEP,	AC009502.1	14691
chr2	220563554	220564209	AC009502.4,DNPEP,	AC009502.1	14364
chr2	222127487	222127836		AC019208.1	266628
chr2	222127490	222127722		AC019208.1	266573
chr2	223137055	223137983	PAX3,	CCDC140	25347
chr2	223137417	223137653	PAX3,	CCDC140	25331
chr2	223400275	223400599	SGPP2,	GAPDHP49	30875
chr2	223400298	223400946	SGPP2,	GAPDHP49	31060
chr2	224012031	224012898	KCNE4,	AC097461.4	228383
chr2	224012394	224012689	KCNE4,	AC097461.4	228460
chr2	228508711	228509384	AC064853.3,	C2orf83	11011
chr2	228508857	228509222	AC064853.3,	C2orf83	11003
chr2	232545444	232546255		PTMA	25755
chr2	232545717	232546166		PTMA	25663
chr2	232572617	232572867	PTMA,	PTMA	477
chr2	232572792	232573476	PTMA,	PTMA	1357
chr2	234238211	234238925	SAG,	SAG	1601
chr2	234238476	234238684	SAG,	SAG	1589
chr2	234621687	234622363	UGT1A5,UGT1A6,UGT1A7,UGT1A9,UGT1A10,UGT1A8,	AC114812.8	4680
chr2	234621834	234622315	UGT1A5,UGT1A6,UGT1A7,UGT1A9,UGT1A10,UGT1A8,	AC114812.8	4729
chr2	235270900	235272312		AC097713.3	75366
chr2	235271533	235272044		AC097713.3	75183
chr2	235346180	235347250	AC097713.3,	AC005538.5	482636
chr2	235346437	235346824		AC097713.3	341
chr2	235357726	235358435	AC097713.4,AC097713.3,	AC005538.5	494001
chr2	235357971	235358260	AC097713.4,AC097713.3,	AC005538.5	494036
chr2	235584156	235586123		ARL4C	179442
chr2	235585584	235585880		ARL4C	180035
chr2	235914377	235914847	SH3BP4,	SH3BP4	36249
chr2	235914740	235915023	SH3BP4,	SH3BP4	35979
chr2	235917207	235917852	SH3BP4,	SH3BP4	33331
chr2	235917248	235917499	SH3BP4,	SH3BP4	33487
chr2	235998611	235999668		AC114814.4	1909
chr2	235998696	235998937		AC114814.4	1586
chr2	237824781	237825690		COPS8	168719
chr2	237824902	237825225		COPS8	168891
chr2	239755420	239755663		TWIST2	1131
chr2	239755487	239755797		TWIST2	1031
chr2	239772875	239773309	TWIST2,	AC144525.1	74735
chr2	239772918	239773265	TWIST2,	AC144525.1	74734
chr2	239984050	239984601	HDAC4,	AC114788.1	89619
chr2	239984229	239984964	HDAC4,	AC114788.1	89890
chr2	240016429	240016738	HDAC4,	HDAC4	13752
chr2	240016675	240016989	HDAC4,	HDAC4	14001
chr2	240168733	240169855	HDAC4,	HDAC4	10929
chr2	240169114	240169930	HDAC4,	HDAC4	11157
chr2	240189920	240190258	HDAC4,	HDAC4	31724
chr2	240190172	240190584	HDAC4,	HDAC4	32013
chr20	5762431	5763750	C20orf196,	U1	107610
chr20	5762546	5762929	C20orf196,	U1	107963
chr20	6104163	6104556	FERMT1,	FERMT1	682
chr20	6104199	6104423		FERMT1	120
chr20	22509504	22510401		RP5-1004I9.1	108671
chr20	22509866	22510076		RP5-1004I9.1	108690
chr20	25867607	25867919		FAM182B	18977
chr20	25867745	25867982		FAM182B	19077
chr20	29582675	29583122	RP4-610C12.1,	RP4-610C12.1	12535
chr20	29582822	29583206	RP4-610C12.1,	RP4-610C12.1	12651
chr20	29584383	29584652	RP4-610C12.1,	RP4-610C12.1	14154
chr20	29584387	29584579	RP4-610C12.1,	RP4-610C12.1	14120
chr20	29606469	29606902		FRG1B	5171
chr20	29606499	29606719		FRG1B	5248
chr20	29628382	29628761	FRG1B,	AL441988.1	8590
chr20	29628487	29628722	FRG1B,	AL441988.1	8557
chr20	29633846	29634085	FRG1B,	AL441988.1	3196
chr20	29633987	29634260	FRG1B,	AL441988.1	3038
chr20	29652547	29653649		MLLT10P1	15038
chr20	29652812	29652996		MLLT10P1	14844
chr20	30158509	30158982	HM13-AS1,	U6	10146
chr20	30158635	30159066	HM13-AS1,	U6	10041
chr20	30182735	30183034		ID1	10201
chr20	30182745	30183221		ID1	10103
chr20	30307164	30308265	BCL2L1,	TPX2	19359
chr20	30307742	30308091	BCL2L1,	TPX2	19157
chr20	34330111	34330558	RBM39,	RBM39	234
chr20	34330148	34330568	RBM39,	RBM39	215
chr20	47131928	47132470		U7	9644
chr20	47131943	47132210		U7	9521
chr20	50488344	50488808		RP5-1112F19.2	9125
chr20	50488410	50488696		RP5-1112F19.2	9102
chr21	11041347	11042318	BAGE2,	TPTE	12113
chr21	11041775	11042052	BAGE2,	TPTE	12194
chr21	11065746	11066830	BAGE2,	BAGE2	7965
chr21	11066258	11066595	BAGE2,	BAGE2	8103
chr21	11069218	11069565	BAGE2,	BAGE2	11068
chr21	11069220	11070520	BAGE2,	BAGE2	11547
chr21	11069220	11070520	BAGE2,	BAGE2	11547
chr21	11070221	11070501	BAGE2,	BAGE2	12038
chr21	11071074	11072011	BAGE2,	BAGE2	13219
chr21	11071560	11072110	BAGE2,	BAGE2	13512
chr21	11075355	11075623	BAGE2,	BAGE2	17166
chr21	11075447	11075646	BAGE2,	BAGE2	17223
chr21	11075994	11077046	BAGE2,	BAGE2	18197
chr21	11075994	11077046	BAGE2,	BAGE2	18197
chr21	11076215	11076647	BAGE2,	BAGE2	18108
chr21	11077005	11077960	BAGE2,	BAGE2	19159
chr21	11077005	11077960	BAGE2,	BAGE2	19159
chr21	11077853	11078923	BAGE2,	BAGE2	20065
chr21	11077853	11078923	BAGE2,	BAGE2	20065
chr21	11078470	11078773	BAGE2,	BAGE2	20298
chr21	11086199	11087138	BAGE2,	BAGE2	28345
chr21	11086199	11087138	BAGE2,	BAGE2	28345
chr21	11086258	11086684	BAGE2,	BAGE2	28148
chr21	11086928	11087246	BAGE2,	BAGE2	28764
chr21	11093308	11094249	BAGE2,	BAGE2	35455
chr21	11093811	11094448	BAGE2,	BAGE2	35806
chr21	11121891	11122283		BAGE2	23107
chr21	11122178	11122457		BAGE2	23337
chr21	11148597	11150153		BAGE2	50395
chr21	11149821	11150587		BAGE2	51224
chr21	11149821	11150587		BAGE2	51224
chr21	11150349	11151804		BAGE2	52096
chr21	11150349	11151804		BAGE2	52096
chr21	11151296	11151560		BAGE2	52448
chr21	11184899	11185248		EIF3FP1	3258
chr21	11185186	11185950		EIF3FP1	3753
chr21	16437058	16437609	NRIP1,	AF127577.12	2057
chr21	16437371	16437631		NRIP1	180
chr21	20254231	20255865		AL109763.2	122727
chr21	20254699	20255510		AL109763.2	122783
chr21	20992926	20993739		AP000568.2	118690
chr21	20992927	20993245		AP000568.2	118937
chr21	27370208	27370747	APP,	APP	22151
chr21	27370212	27371104	APP,	APP	22332
chr21	33300828	33302369	HUNK,	HUNK	44891
chr21	33301920	33302224	HUNK,	HUNK	44418
chr21	33314971	33315875	HUNK,	HUNK	31067
chr21	33315001	33315341	HUNK,	HUNK	31319
chr21	35049832	35050703	ITSN1,AP000304.12,	CRYZL1	34035
chr21	35049980	35050301	ITSN1,AP000304.12,	CRYZL1	33908
chr21	37348629	37349308	RUNX1,	AP000688.8	28667
chr21	37348693	37349088	RUNX1,	AP000688.8	28745
chr21	37610511	37610997	DOPEY2,AP000689.1,	DOPEY2	7845
chr21	37610632	37610990	DOPEY2,AP000689.1,	DOPEY2	7788
chr21	38070907	38071398	AP000697.6,	SIM2	280
chr21	38071258	38071444	SIM2,AP000697.6,	SIM2	640
chr21	40105963	40106395	TMPRSS3,	ETS2	71052
chr21	40106342	40106831	TMPRSS3,	ETS2	70644
chr21	41411829	41412719	DSCAM,TMPRSS3,	DSCAM-AS1	342736
chr21	41412114	41412622	DSCAM,TMPRSS3,	DSCAM-AS1	342642
chr21	42849656	42850217	TMPRSS2,MX2,TMPRSS3,	TMPRSS2	9172
chr21	42849797	42850111	TMPRSS2,MX2,TMPRSS3,	TMPRSS2	9190
chr21	43124338	43124803	MX2,TMPRSS3,	NCRNA00112	12025
chr21	43124427	43124876	MX2,TMPRSS3,	NCRNA00112	11944
chr21	43203584	43204165	MX2,TMPRSS3,	RIPK4	16608
chr21	43203651	43204076	MX2,TMPRSS3,	RIPK4	16597
chr21	43809595	43810008	TMPRSS3,MX2,	TMPRSS3	574
chr21	43809606	43809949	TMPRSS3,MX2,	TMPRSS3	550
chr21	44832102	44832654	MX2,	NCRNA00319	34103
chr21	44832195	44832576	MX2,	NCRNA00319	34095
chr21	46776583	46776950		NCRNA00316	14861
chr21	46776591	46777169		NCRNA00316	14975
chr22	18717982	18718207		AC008132.1	3332
chr22	18718004	18718203		AC008132.1	3323
chr22	18721200	18721463	AC008132.1,	AC008079.9	32649
chr22	18721200	18721481	AC008132.1,	AC008079.9	32658
chr22	20104768	20104999	RANBP1,TRMT2A,	TRMT2A	121
chr22	20104913	20105153	RANBP1,TRMT2A,	RANBP1	143
chr22	25909083	25909676	CRYBB2P1,	ADRBK2	51436
chr22	25909150	25909376	CRYBB2P1,	ADRBK2	51553
chr22	26124036	26124710		5S_rRNA	13237
chr22	26124219	26124427		5S_rRNA	13187
chr22	26964304	26964645	TPST2,	TPST2	2782
chr22	26964339	26964561	TPST2,	TPST2	2758
chr22	31739110	31739421	PATZ1,	AC005003.1	3609
chr22	31739413	31739598	PATZ1,	PATZ1	234
chr22	31739673	31740061	PATZ1,	PATZ1	290
chr22	31739915	31740153	PATZ1,	PATZ1	457
chr22	43200967	43201500	ARFGAP3,	AL049757.3	27931
chr22	43201115	43201491	ARFGAP3,	AL049757.3	28001
chr3	11634709	11635601	VGLL4,	VGLL4	11290
chr3	11635225	11635560	VGLL4,	VGLL4	11527
chr3	14504702	14505348	SLC6A6,	SLC6A6	8725
chr3	14504786	14505200	SLC6A6,	SLC6A6	8757
chr3	25506854	25507299	RARB,	AC133141.1	24083
chr3	25506962	25507411	RARB,	AC133141.1	24193
chr3	31330184	31330811		CNN2P6	106355
chr3	31330278	31330522		CNN2P6	106258
chr3	37977597	37978146	CTDSPL,	CTDSPL	8333
chr3	37977657	37978045	CTDSPL,	CTDSPL	8354
chr3	40919352	40919556		HMGN2P24	178625
chr3	40919394	40919984		HMGN2P24	178860
chr3	53304060	53304314		TKT	14119
chr3	53304278	53304522		TKT	14332
chr3	54424202	54424919	CACNA2D3,	RPS15P5	235681
chr3	54424464	54424720	CACNA2D3,	RPS15P5	235650
chr3	54973668	54973966	LRTM1,CACNA2D3,	LRTM1	11716
chr3	54973749	54974114	LRTM1,CACNA2D3,	LRTM1	11830
chr3	56857585	56858806	ARHGEF3,	ARHGEF3	22200
chr3	56858284	56858523	ARHGEF3,	ARHGEF3	22408
chr3	57164697	57165376	IL17RD,	RP11-157F20.1	3133
chr3	57164867	57165189	IL17RD,	RP11-157F20.1	3142
chr3	64628158	64628782	ADAMTS9,	ADAMTS9	26644
chr3	64628309	64628599	ADAMTS9,	ADAMTS9	26628
chr3	69731681	69733060		MITF	56215
chr3	69732260	69732566		MITF	56173
chr3	75737174	75737403		AC108724.1	16166
chr3	75737279	75737471		AC108724.1	16253
chr3	94873554	94874098		RP11-184F3.1	16938
chr3	94873626	94873824		RP11-184F3.1	17039
chr3	104972508	104973660		ALCAM	112669
chr3	104973105	104973533		ALCAM	112434
chr3	111224966	111225649	RP11-615J4.1,	RP11-615J4.3	9365
chr3	111225284	111225594	RP11-615J4.1,	RP11-615J4.3	9497
chr3	112470902	112471404		RP11-147G7.3	2987
chr3	112471077	112471281		RP11-147G7.3	3013
chr3	115570202	115571126	LSAMP,	LSAMP	9320
chr3	115570823	115571039	LSAMP,	LSAMP	9587
chr3	117192508	117193429	LSAMP,	U6	70083
chr3	117192978	117193273	LSAMP,	U6	69926
chr3	122757419	122758595		SEMA5B	10555
chr3	122757694	122757990		SEMA5B	10390
chr3	129345193	129345947		PLXND1	19909
chr3	129345661	129346041		PLXND1	20190
chr3	129381686	129382558	TMCC1,	TMCC1	6553
chr3	129381943	129382203	TMCC1,	TMCC1	6504
chr3	140472987	140473786		RP11-13L2.1	134707
chr3	140473099	140473495		RP11-13L2.1	134618
chr3	149688867	149689082	PFN2,	PFN2	237
chr3	149689073	149689678	PFN2,	PFN2	365
chr3	150913409	150914591	MED12L,	MED12L	45584
chr3	150913686	150914137	MED12L,	MED12L	45672
chr3	155109063	155110075	PLCH1,	RP11-639F1.1	15990
chr3	155109508	155109787	PLCH1,	RP11-639F1.1	16068
chr3	156391445	156392241	TIPARP,TIPARP-AS1,	TIPARP	791
chr3	156391696	156392403	TIPARP,TIPARP-AS1,	TIPARP	584
chr3	157211594	157212769	VEPH1,	VEPH1	5036
chr3	157212001	157212399	VEPH1,	VEPH1	5055
chr3	160701340	160702204	PPM1L,	NMD3	120712
chr3	160701590	160701940	PPM1L,	NMD3	120719
chr3	161008821	161009858		RP11-3P17.4	134875
chr3	161009174	161009373		RP11-3P17.4	134941
chr3	163482961	163483197		RP11-10O22.2	403728
chr3	163483073	163483530		RP11-10O22.2	403950
chr3	167808983	167810306	GOLIM4,	GOLIM4	46975
chr3	167809861	167810127	GOLIM4,	GOLIM4	47325
chr3	170074421	170075170		SKIL	670
chr3	170074766	170075494	SKIL,	SKIL	373
chr3	170135882	170136826	CLDN11,RP11-469J4.3,	CLDN11	501
chr3	170136481	170136898	CLDN11,	CLDN11	2316
chr3	176753429	176753811	TBL1XR1,	TBL1XR1	8002
chr3	176753448	176754008	TBL1XR1,	TBL1XR1	8110
chr3	176915520	176915904		TBL1XR1	451
chr3	176915546	176915814		TBL1XR1	419
chr3	177167332	177167985	RP11-335L9.1,	RP11-706D8.3	100704
chr3	177167378	177167691	RP11-335L9.1,	RP11-706D8.3	100580
chr3	177196135	177196818	RP11-335L9.1,	RP11-706D8.3	129522
chr3	177196446	177196673	RP11-335L9.1,	RP11-706D8.3	129605
chr3	177307083	177308340	RP11-335L9.1,	RP11-335L9.1	27666
chr3	177307681	177308102	RP11-335L9.1,	RP11-335L9.1	27486
chr3	177320048	177321308	RP11-335L9.1,	RP11-335L9.1	14700
chr3	177320806	177321001	RP11-335L9.1,	RP11-335L9.1	14474
chr3	179848496	179849420		RP11-657G5.2	69966
chr3	179848977	179849186		RP11-657G5.2	69842
chr3	180261208	180261814		U6	37334
chr3	180261216	180261484		U6	37495
chr3	182971666	182972202	B3GNT5,MCF2L2,	B3GNT5	479
chr3	182972048	182972402	B3GNT5,MCF2L2,	B3GNT5	188
chr3	184207806	184209005	EIF2B5,	EIF2B5-IT1	14495
chr3	184208173	184208368	EIF2B5,	EIF2B5-IT1	14630
chr3	185762221	185763252		ETV5-AS1	34222
chr3	185762255	185762573		ETV5-AS1	34545
chr3	187707265	187708509		RP11-132N15.3	13692
chr3	187707662	187707927		RP11-132N15.3	13599
chr3	191046802	191047125	CCDC50,UTS2D,	UTS2D	12956
chr3	191047049	191047667	CCDC50,UTS2D,	UTS2D	13351
chr3	192569673	192570373	MB21D2,	FGF12	84470
chr3	192569781	192570296	MB21D2,	FGF12	84485
chr3	192593657	192594511	MB21D2,	FGF12	108531
chr3	192594091	192594358	MB21D2,	FGF12	108671
chr3	192613869	192615286	MB21D2,	FGF12	129024
chr3	192614095	192614475	MB21D2,	FGF12	128732
chr3	192832314	192832914		AC092966.1	48737
chr3	192832538	192832996		AC092966.1	48584
chr3	193655745	193657114		RP11-699L21.2	41973
chr3	193656310	193657074		RP11-699L21.2	41711
chr3	193661081	193662056		RP11-699L21.2	36834
chr3	193661102	193661348		RP11-699L21.2	37178
chr3	193664436	193665361		RP11-699L21.2	33504
chr3	193664768	193664982		RP11-699L21.2	33528
chr3	193720858	193721218	RP11-699L21.1,RP11-699L21.2,	RP11-407B7.2	9264
chr3	193721063	193721480	RP11-699L21.1,RP11-699L21.2,	RP11-407B7.2	9497
chr3	193852138	193852863		HES1	1433
chr3	193852604	193853288		HES1	988
chr3	194014157	194014987	RP11-513G11.1,	RP11-513G11.4	46630
chr3	194014844	194015173	RP11-513G11.1,	RP11-513G11.4	47066
chr3	194354023	194354763	AC046143.3,TMEM44,	TMEM44	383
chr3	194354041	194354521	AC046143.3,TMEM44,	TMEM44	271
chr3	194422944	194423819		AC106706.1	2895
chr3	194423377	194423962		AC106706.1	2607
chr3	194424664	194425985		AC106706.1	952
chr3	194425143	194425441		AC106706.1	985
chr3	194442810	194444245	AC090505.6,	AC090505.5	32790
chr3	194443227	194443885	AC090505.6,	AC090505.5	32762
chr3	194494247	194494727	AC090505.3,AC090505.6,	AC090505.4	5046
chr3	194494300	194495066	AC090505.3,AC090505.6,	AC090505.4	5242
chr3	194591356	194593146		AC090505.4	102810
chr3	194592023	194592741		AC090505.4	102941
chr3	194751530	194751840		AC106705.2	63632
chr3	194751539	194752115		AC106705.2	63490
chr3	194754157	194754643		AC106705.2	60917
chr3	194754241	194754504		AC106705.2	60944
chr3	194840117	194840811	C3orf21,	C3orf21	25526
chr3	194840523	194840795	C3orf21,	C3orf21	25721
chr3	194898758	194899650	C3orf21,	C3orf21	2802
chr3	194898920	194899467	C3orf21,	C3orf21	2791
chr3	194901283	194901860	C3orf21,	C3orf21	5169
chr3	194901301	194902043	C3orf21,	C3orf21	5270
chr3	194914969	194916622	C3orf21,	C3orf21	10268
chr3	194915989	194916453	C3orf21,	C3orf21	10694
chr3	195269906	195270370	PPP1R2,	AC091633.3	733
chr3	195269998	195270236	PPP1R2,	PPP1R2	136
chr3	195717330	195717725		SDHAP1	338
chr3	195717507	195717793		SDHAP1	461
chr3	197098412	197099692		snoU13	32630
chr3	197098842	197099043		snoU13	32520
chr3	197633029	197633232	IQCG,	RPL35A	43727
chr3	197633191	197633465	IQCG,	RPL35A	43530
chr3	197895585	197896130	FAM157A,	AC073135.6	11762
chr3	197895822	197896188	FAM157A,	AC073135.6	11615
chr4	38169	38735		ZNF595	14727
chr4	38174	38951		ZNF595	14616
chr4	49623	50066	Z95704.4,	ZNF595	3334
chr4	49860	50047	Z95704.4,	ZNF595	3225
chr4	50518	53284	ZNF595,	Z95704.4	1883
chr4	50518	53284	ZNF595,	Z95704.4	1883
chr4	50934	51147		Z95704.4	1022
chr4	51458	51944		ZNF595	1478
chr4	61132	61716	ZNF595,	Z95704.1	3593
chr4	61195	61434	ZNF595,	Z95704.1	3702
chr4	1005782	1006248	FGFRL1,	RP11-460I19.2	15451
chr4	1005944	1006269	FGFRL1,	RP11-460I19.2	15359
chr4	1008396	1009006	FGFRL1,	RP11-460I19.2	12765
chr4	1008456	1008983	FGFRL1,	RP11-460I19.2	12746
chr4	1765096	1765467		FGFR3	29752
chr4	1765296	1765478		FGFR3	29647
chr4	3838249	3839253		RP11-718M20.5	73259
chr4	3838440	3839069		RP11-718M20.5	73255
chr4	4189754	4191012	OTOP1,	RP11-324I10.1	13418
chr4	4190183	4190845	OTOP1,	RP11-324I10.1	13549
chr4	4261259	4261510		TMEM128	11434
chr4	4261269	4261668		TMEM128	11518
chr4	4576743	4577869	RP11-323F5.2,	STX18	33233
chr4	4576894	4577292	RP11-323F5.2,	STX18	33020
chr4	6324436	6325015	PPP2R2C,	JAKMIP1	122407
chr4	6324563	6325017	PPP2R2C,	JAKMIP1	122472
chr4	6922601	6923105	TBC1D14,	TBC1D14	33094
chr4	6922898	6923327	TBC1D14,	TBC1D14	32834
chr4	7980056	7980671	ABLIM2,	AFAP1	38710
chr4	7980179	7980586	ABLIM2,	AFAP1	38729
chr4	10744229	10745420		CLNK	58335
chr4	10744481	10744837		CLNK	58170
chr4	14219859	14221107	RP11-669M16.1,	RP11-669M16.1	16390
chr4	14220257	14220774	RP11-669M16.1,	RP11-669M16.1	16357
chr4	15151062	15152030	RP11-665G4.1,	7SK	55828
chr4	15151447	15151935	RP11-665G4.1,	7SK	55973
chr4	31577133	31577689		RP11-734I18.1	421608
chr4	31577345	31577551		RP11-734I18.1	421571
chr4	37670582	37671585	RELL1,	RELL1	4080
chr4	37671190	37671840	RELL1,	RELL1	4512
chr4	54403791	54404145	LNX1-AS1,FIP1L1,	LNX1	29418
chr4	54403828	54404143	LNX1-AS1,FIP1L1,	LNX1	29435
chr4	81382592	81382847	C4orf22,	RP11-395C17.1	72849
chr4	81382594	81382883	C4orf22,	RP11-395C17.1	72868
chr4	82083872	82084607	PRKG2,	RP11-100N20.1	1854
chr4	82084220	82084550	PRKG2,	RP11-100N20.1	1709
chr4	90983514	90984082		FAM190A	64888
chr4	90983690	90983960		FAM190A	64861
chr4	139031739	139034982	RP11-725C19.1,RP11-8P17.1,	RP11-8P17.1	21167
chr4	139034208	139034457	RP11-725C19.1,RP11-8P17.1,	RP11-8P17.1	22139
chr4	152245307	152246005		RP11-731D1.3	45312
chr4	152245854	152246134		RP11-731D1.3	45650
chr4	190586590	190587215		RP11-463J17.1	215767
chr4	190587092	190587484		RP11-463J17.1	215382
chr4	190649185	190649419		U1	18434
chr4	190649307	190649843		U1	18707
chr4	190817249	190817466	AF146191.4,	FRG1	44585
chr4	190817403	190817724	AF146191.4,	FRG1	44379
chr5	127493	128635	CTD-2231H16.1,	PLEKHG4B	12309
chr5	127650	128253	CTD-2231H16.1,	PLEKHG4B	12421
chr5	663745	664004	TPPP,CEP72,	RP11-310P5.1	51549
chr5	663821	664052	TPPP,CEP72,	RP11-310P5.1	51611
chr5	840312	840589	ZDHHC11,	AC026740.1	43858
chr5	840374	840632	ZDHHC11,	AC026740.1	43911
chr5	930804	931745		RP11-661C8.2	15155
chr5	931087	931385		RP11-661C8.2	15194
chr5	945401	945806		RP11-661C8.2	826
chr5	945443	945706		RP11-661C8.2	855
chr5	956915	958221		RP11-661C8.3	21912
chr5	957059	958431		RP11-661C8.3	21735
chr5	958625	959317		RP11-661C8.3	20509
chr5	958773	959983		RP11-661C8.3	20102
chr5	980146	981895	RP11-661C8.3,	AC116351.1	10193
chr5	980146	981895	RP11-661C8.3,	AC116351.1	10193
chr5	980399	980827	RP11-661C8.3,	AC116351.1	10601
chr5	981112	981942	RP11-661C8.3,	AC116351.1	9687
chr5	1003142	1004261		AC116351.2	600
chr5	1003142	1004261		AC116351.2	600
chr5	1003221	1003472		AC116351.2	955
chr5	1004243	1005455	AC116351.3,AC116351.2,	NKD2	4095
chr5	1004243	1005455	AC116351.3,AC116351.2,	NKD2	4095
chr5	1005038	1005377	AC116351.3,	NKD2	3736
chr5	1021581	1022802	NKD2,	NKD2	12059
chr5	1021702	1022692	NKD2,	NKD2	12054
chr5	1025714	1026890	NKD2,	NKD2	7949
chr5	1026413	1027008	NKD2,	NKD2	7540
chr5	1111442	1112123	SLC12A7,	SLC12A7	30009
chr5	1111856	1112231	SLC12A7,	SLC12A7	30270
chr5	1315856	1316788		TERT	21138
chr5	1316244	1316694		TERT	21285
chr5	1555295	1555999		CTD-2245E15.3	3822
chr5	1555437	1555854		CTD-2245E15.3	3820
chr5	1789406	1790042		NDUFS6	11790
chr5	1789876	1790136		NDUFS6	11508
chr5	1801008	1801517	NDUFS6,MRPL36,	NDUFS6	266
chr5	1801203	1801888	NDUFS6,MRPL36,	MRPL36	1536
chr5	2743213	2743582		C5orf38	8847
chr5	2743472	2743878		C5orf38	8570
chr5	6349338	6350133		CTD-2324F15.2	9738
chr5	6349598	6349985		CTD-2324F15.2	9794
chr5	6636133	6636446	SRD5A1,	NSUN2	2885
chr5	6636433	6636621	SRD5A1,	NSUN2	3123
chr5	6685763	6685956		PAPD7	28858
chr5	6685948	6686196		PAPD7	28646
chr5	10143494	10144250		AC034229.1	57749
chr5	10143581	10144152		AC034229.1	57754
chr5	10353946	10354423	MARCH6,	2006-03-01	566
chr5	10354340	10355029	MARCH6,	AC012640.1	19357
chr5	10404451	10405141	MARCH6,	2006-03-01	5469
chr5	10404461	10404757	MARCH6,	2006-03-01	5656
chr5	11335895	11336229	CTNND2,	CTNND2	218458
chr5	11336198	11336397	CTNND2,	CTNND2	218693
chr5	13354561	13355409		RP11-269G2.1	104211
chr5	13354746	13355066		RP11-269G2.1	104132
chr5	13509816	13511422		RP11-269G2.1	259845
chr5	13510599	13511193		RP11-269G2.1	260122
chr5	13865352	13866008	CTB-51A17.1,DNAH5,	DNAH5	55048
chr5	13865496	13865821	CTB-51A17.1,DNAH5,	DNAH5	55026
chr5	13882966	13883870	CTB-51A17.1,DNAH5,	DNAH5	72786
chr5	13883459	13883772	CTB-51A17.1,DNAH5,	DNAH5	72983
chr5	14143270	14143604		TRIO	374
chr5	14143416	14143676		TRIO	265
chr5	14159588	14160996	TRIO,	TRIO	23615
chr5	14160207	14160531	TRIO,	TRIO	23538
chr5	14256107	14257637	TRIO,	TRIO	34214
chr5	14256776	14257570	TRIO,	TRIO	33913
chr5	14269005	14269894	TRIO,	TRIO	21636
chr5	14269456	14269757	TRIO,	TRIO	21479
chr5	14728090	14729064	ANKH,	ANKH	11380
chr5	14728424	14728897	ANKH,	ANKH	11463
chr5	14871749	14872074	ANKH,	ANKH	330
chr5	14871924	14872242		ANKH	196
chr5	14889417	14889740		HNRNPKP5	11550
chr5	14889444	14889638		HNRNPKP5	11513
chr5	14937159	14937879		SEPHS1P5	22822
chr5	14937323	14937697		SEPHS1P5	22831
chr5	16134970	16135693	RP11-19O2.1,MARCH11,	RP11-19O2.2	45015
chr5	16135112	16135312	RP11-19O2.1,MARCH11,	RP11-19O2.2	45135
chr5	16735994	16737554	MYO10,	MYO10	23197
chr5	16736575	16736810	MYO10,	MYO10	23115
chr5	16744228	16745389	MYO10,	MYO10	2471
chr5	16744577	16744809	MYO10,	MYO10	2356
chr5	16809305	16810420	MYO10,	5S_rRNA	44240
chr5	16809990	16810364	MYO10,	5S_rRNA	43926
chr5	16837959	16838915	MYO10,	5S_rRNA	15666
chr5	16838538	16838768	MYO10,	5S_rRNA	15450
chr5	16862421	16863249	MYO10,	MYO10	104500
chr5	16862842	16863041	MYO10,	MYO10	104606
chr5	16884540	16885358	MYO10,	MYO10	126614
chr5	16884871	16885333	MYO10,	MYO10	126767
chr5	16894168	16895587	MYO10,	MYO10	136542
chr5	16894392	16894620	MYO10,	MYO10	136171
chr5	17674188	17674992		RP11-432M8.19	3910
chr5	17674361	17674833		RP11-432M8.19	3917
chr5	18985364	18986064	RP11-124N3.3,	AC114981.1	27192
chr5	18985609	18985829	RP11-124N3.3,	AC114981.1	27197
chr5	19706041	19706519	CDH18,	CDH18	227535
chr5	19706372	19706612	CDH18,	CDH18	227747
chr5	21610156	21610774		RP11-804N13.1	5906
chr5	21610424	21610835		RP11-804N13.1	5741
chr5	27745025	27745287		CTD-3007L5.1	308638
chr5	27745053	27745274		CTD-3007L5.1	308645
chr5	28166527	28167144		AC010455.1	180443
chr5	28166637	28167368		AC010455.1	180610
chr5	28403561	28404686		CTD-2061E9.1	116351
chr5	28404114	28404602		CTD-2061E9.1	116586
chr5	31962597	31963613	PDZD2,	PDZD2	89495
chr5	31963180	31963401	PDZD2,	PDZD2	89309
chr5	32251731	32252528	MTMR12,	U6	17148
chr5	32251981	32252367	MTMR12,	U6	17193
chr5	32254920	32256049	MTMR12,	U6	20503
chr5	32254973	32255346	MTMR12,	U6	20178
chr5	32506163	32506597		CTD-2290P7.1	16484
chr5	32506467	32506732		CTD-2290P7.1	16264
chr5	32517203	32517435		CTD-2290P7.1	5545
chr5	32517306	32517529		CTD-2290P7.1	5446
chr5	33369576	33370988		TARS	70520
chr5	33370127	33370738		TARS	70369
chr5	33404132	33404451		TARS	36510
chr5	33404446	33404645		TARS	36256
chr5	33618583	33619720	ADAMTS12,	CTD-2233C11.2	96816
chr5	33619015	33619366	ADAMTS12,	CTD-2233C11.2	96855
chr5	37086104	37086924		OFD1P17	122952
chr5	37086751	37087007		OFD1P17	122587
chr5	38403918	38405164	EGFLAM,	EGFLAM-AS2	1026
chr5	38404386	38404591	EGFLAM,	EGFLAM-AS2	973
chr5	38433414	38435043	EGFLAM,	CTD-2108O9.4	3966
chr5	38433648	38434357	EGFLAM,	CTD-2108O9.4	3740
chr5	38603759	38604280	LIFR,CTD-2196P11.1,	LIFR	8513
chr5	38603913	38604344	LIFR,CTD-2196P11.1,	LIFR	8622
chr5	39074301	39074485	RICTOR,	RICTOR	102330
chr5	39074375	39074695	RICTOR,	RICTOR	102472
chr5	40553770	40555204		SNORA63	100578
chr5	40554683	40554877		SNORA63	100285
chr5	40801675	40802063		AC008810.1	3393
chr5	40801727	40801956		AC008810.1	3365
chr5	42027669	42028367		CTD-2156G10.2	59550
chr5	42027897	42028126		CTD-2156G10.2	59543
chr5	42981001	42982615		CTD-2035E11.3	36723
chr5	42981612	42981907		CTD-2035E11.3	36771
chr5	43556867	43557090	PAIP1,	PAIP1	498
chr5	43557007	43557343	PAIP1,	PAIP1	695
chr5	43603996	43604398	NNT,	RP11-159F24.1	865
chr5	43604031	43604568	NNT,	RP11-159F24.1	967
chr5	54933927	54934994	SLC38A9,	AK4P2	86078
chr5	54934462	54934672	SLC38A9,	AK4P2	86185
chr5	55654727	55655003		HMGN1P17	22743
chr5	55654838	55655161		HMGN1P17	22608
chr5	72499971	72500607		RP11-60A8.1	9485
chr5	72500045	72500490		RP11-60A8.1	9506
chr5	92638790	92639577		CTD-2091N23.1	234808
chr5	92639048	92639412		CTD-2091N23.1	234855
chr5	95230997	95232157	ELL2,	AC008592.4	43152
chr5	95231500	95231875	ELL2,	AC008592.4	43262
chr5	97466059	97466796	AC008834.1,	RP11-274E7.1	72335
chr5	97466442	97466704	AC008834.1,	RP11-274E7.1	72190
chr5	111016401	111017001	C5orf13,CTC-426B10.1,	CTC-426B10.1	49385
chr5	111016413	111016875	C5orf13,CTC-426B10.1,	CTC-426B10.1	49442
chr5	123145887	123146353		Y_RNA	299889
chr5	123146069	123146254		Y_RNA	299930
chr5	123969372	123970480		RP11-43D2.2	73594
chr5	123970111	123970308		RP11-43D2.2	73310
chr5	124652681	124653996		RP11-395P13.2	50922
chr5	124653225	124653411		RP11-395P13.2	50943
chr5	132975272	132975743		FSTL4	27252
chr5	132975481	132976030		FSTL4	27500
chr5	133213124	133213752		snoU13	26790
chr5	133213138	133213347		snoU13	26594
chr5	133849581	133850256		AC005355.1	3582
chr5	133849644	133850249		AC005355.1	3554
chr5	134294350	134294947	PCBD2,	CATSPER3	8947
chr5	134294407	134294789	PCBD2,	CATSPER3	8998
chr5	134824423	134824920		TIFAB	36582
chr5	134824559	134824840		TIFAB	36610
chr5	134938840	134939212	CTC-321K16.1,	CXCL14	24057
chr5	134938986	134939210	CTC-321K16.1,	CXCL14	24129
chr5	135041346	135042088		CTC-321K16.4	52093
chr5	135041475	135042100		CTC-321K16.4	52163
chr5	141736272	141736543	AC005592.2,	SPRY4	30387
chr5	141736447	141736926	AC005592.2,	SPRY4	30666
chr5	149865902	149866135	NDST1,	CTC-367J11.1	487
chr5	149866089	149866689	NDST1,	CTC-367J11.1	858
chr5	150188648	150189315		IRGM	37103
chr5	150189051	150189277		IRGM	36921
chr5	151124640	151125173	ATOX1,	CTB-113P19.3	8646
chr5	151124851	151125042	ATOX1,	CTB-113P19.3	8606
chr5	152590400	152591362	AC091969.1,	AC091969.1	238972
chr5	152590598	152591025	AC091969.1,	AC091969.1	238902
chr5	153637886	153638891	GALNT10,	GALNT10	28641
chr5	153638096	153638310	GALNT10,	GALNT10	28827
chr5	154209347	154209741	C5orf4,	C5orf4	5276
chr5	154209630	154210110	C5orf4,	C5orf4	5602
chr5	167254231	167255740	ODZ2,	ODZ2	48004
chr5	167254733	167255050	ODZ2,	ODZ2	48098
chr5	168842963	168843356		SLIT3	115026
chr5	168843094	168843314		SLIT3	115071
chr5	170846385	170846708	FGF18,	RP11-546B8.1	73912
chr5	170846417	170846833	FGF18,	RP11-546B8.1	73991
chr5	170896224	170896941		RP11-546B8.1	123948
chr5	170896386	170896673		RP11-546B8.1	123895
chr5	173938645	173939745	RP11-267A15.1,	GAPDHP71	1113
chr5	173938849	173939555	RP11-267A15.1,	GAPDHP71	1106
chr5	174016612	174017114		RP11-267A15.3	28304
chr5	174016704	174016907		RP11-267A15.3	28361
chr5	174147864	174148350		MSX2	3429
chr5	174148004	174148255		MSX2	3406
chr5	174845041	174846484		SFXN1	58302
chr5	174845130	174845764		SFXN1	58618
chr5	177377500	177378203	RP11-423H2.3,RP11-1252I4.2,RP11-423H2.1,	RP11-423H2.3	562
chr5	177377841	177378300	RP11-423H2.3,RP11-1252I4.2,	RP11-423H2.3	343
chr5	179234751	179235733	SQSTM1,	MGAT4B	1290
chr5	179234902	179235279	SQSTM1,	MGAT4B	1138
chr6	6361693	6362696	LY86-AS1,	SNAPC5P1	14580
chr6	6362112	6362406	LY86-AS1,	SNAPC5P1	14645
chr6	15346128	15346971	JARID2,	U6	21846
chr6	15346664	15347123	JARID2,	U6	22190
chr6	21111574	21111914	CDKAL1,	CDKAL1	89299
chr6	21111590	21112044	CDKAL1,	CDKAL1	89226
chr6	21665930	21666379		RP11-204E9.1	142151
chr6	21665941	21666194		RP11-204E9.1	142064
chr6	22141182	22142096		RP11-377N20.1	159938
chr6	22141436	22142005		RP11-377N20.1	160019
chr6	24147418	24149800	NRSN1,	SNORD46	17892
chr6	24148241	24148630	NRSN1,	SNORD46	18065
chr6	25270813	25271200		LRRC16A	8299
chr6	25270839	25271132		LRRC16A	8320
chr6	26225767	26226440	HIST1H3E,	HIST1H2APS3	7246
chr6	26226048	26226309		HIST1H2APS3	7171
chr6	45835949	45836478		U6	150268
chr6	45836068	45836359		U6	150268
chr6	52190478	52191264		PAQR8	35348
chr6	52190693	52190959		PAQR8	35393
chr6	53057478	53057883		U1	26378
chr6	53057556	53057772		U1	26395
chr6	53224132	53224389		RP11-96J19.2	9207
chr6	53224211	53224558		RP11-96J19.2	9083
chr6	57566288	57566835		RP11-343D24.2	124333
chr6	57566818	57567029		RP11-343D24.2	123971
chr6	62350194	62350838	RP1-240B8.3,	RP1-91N13.1	353700
chr6	62350348	62350582	RP1-240B8.3,	RP1-91N13.1	353649
chr6	72977193	72977615	RIMS1,	RIMS1	98072
chr6	72977245	72977512	RIMS1,	RIMS1	98097
chr6	74289892	74290409		RP3-397H23.2	37918
chr6	74289913	74290837		RP3-397H23.2	37694
chr6	83274356	83274879		RP3-492P14.2	299926
chr6	83274487	83274673		RP3-492P14.2	299889
chr6	85821195	85821968		RP3-455E7.1	43803
chr6	85821354	85821790		RP3-455E7.1	43813
chr6	88694822	88695053		SPACA1	62569
chr6	88695051	88695536		SPACA1	62213
chr6	99249970	99251078	RP11-67P15.1,	POU3F2	32056
chr6	99250523	99250912	RP11-67P15.1,	POU3F2	31862
chr6	99425416	99426312		FBXL4	30015
chr6	99425603	99425838		FBXL4	29871
chr6	99635006	99635864		RP11-98I9.4	237363
chr6	99635320	99635733		RP11-98I9.4	237271
chr6	105850366	105850562	PREP,	PREP	73566
chr6	105850465	105850694	PREP,	PREP	73681
chr6	105876349	105876933		PREP	25682
chr6	105876373	105876692		PREP	25573
chr6	106136229	106137071		RP3-359N14.2	56579
chr6	106136591	106136852		RP3-359N14.2	56650
chr6	106708988	106709991	ATG5,	U6	42561
chr6	106709539	106709815	ATG5,	U6	42374
chr6	107022553	107023087	RTN4IP1,	RTN4IP1	2534
chr6	107022667	107022958	RTN4IP1,	RTN4IP1	2526
chr6	107246760	107247272		RP1-60O19.1	11662
chr6	107246886	107247183		RP1-60O19.1	11680
chr6	107435467	107436015	BEND3,	U6	18534
chr6	107435889	107436073	BEND3,	BEND3	345
chr6	108742268	108743169	LACE1,	RP11-72I2.1	48587
chr6	108742503	108742757	LACE1,	RP11-72I2.1	48499
chr6	109053586	109053930		NCRNA00222	19099
chr6	109053635	109053862		NCRNA00222	19108
chr6	110214082	110214809		GPR6	85063
chr6	110214273	110214737		GPR6	85004
chr6	112756825	112757037		snoU13	40997
chr6	112756829	112757439		snoU13	40794
chr6	114328305	114329278	RP3-399L15.3,HDAC2,	HDAC2	36342
chr6	114328665	114329001	RP3-399L15.3,HDAC2,	HDAC2	36384
chr6	116851158	116852149	FAM26D,BET3L,	BET3L	18147
chr6	116851455	116851686	FAM26D,BET3L,	BET3L	18064
chr6	133930875	133931128		RP11-704J17.5	98135
chr6	133931029	133931236		RP11-704J17.5	98266
chr6	134356534	134357845	SLC2A12,	RP3-323P13.2	190100
chr6	134356952	134357475	SLC2A12,	RP3-323P13.2	190124
chr6	137354772	137355488	IL20RA,	RP11-55K22.5	40759
chr6	137355087	137355280	IL20RA,	RP11-55K22.5	40812
chr6	137794639	137795393		SNORD112	66521
chr6	137794878	137795064		SNORD112	66566
chr6	148736678	148737813	SASH1,	SASH1	24248
chr6	148737108	148737331	SASH1,	SASH1	24274
chr6	148744498	148745588	SASH1,	SASH1	16451
chr6	148745080	148745428	SASH1,	SASH1	16240
chr6	154298098	154298447		OPRM1	33358
chr6	154298140	154298378		OPRM1	33372
chr6	155475420	155476289	TIAM2,	TIAM2	28594
chr6	155475498	155475850	TIAM2,	TIAM2	28775
chr6	158713794	158714760	RP11-732M18.3,	TULP4	19415
chr6	158714170	158714430	RP11-732M18.3,	TULP4	19392
chr6	158760142	158760756	TULP4,	SRP72P2	96620
chr6	158760156	158760576	TULP4,	SRP72P2	96537
chr6	159331241	159332452	C6orf99,	OSTCL	53182
chr6	159331718	159331910		OSTCL	53150
chr6	168134502	168135266		RP11-351J23.1	50417
chr6	168134708	168135294		RP11-351J23.1	50534
chr6	168702217	168702745	RP11-503C24.6,DACT2,	CTAGE13P	12451
chr6	168702349	168702653	RP11-503C24.6,DACT2,	CTAGE13P	12471
chr6	169077821	169078105		RP1-125N5.2	38782
chr6	169077863	169078155		RP1-125N5.2	38736
chr6	170575124	170575590		RP5-1086L22.1	3700
chr6	170575271	170575570		RP5-1086L22.1	3763
chr6	170589020	170589279		FAM120B	10641
chr6	170589190	170589460		FAM120B	10466
chr7	373003	373471		AC226118.1	46088
chr7	373006	373222		AC226118.1	46211
chr7	413173	413708		AC226118.1	5884
chr7	413191	413555		AC226118.1	5952
chr7	1121517	1122167	GPER,AC091729.8,C7orf50,	GPER	4601
chr7	1121593	1122110	GPER,AC091729.8,C7orf50,	GPER	4591
chr7	2561869	2562254	LFNG,	LFNG	1165
chr7	2562000	2562274	LFNG,	LFNG	1090
chr7	2562573	2564379	LFNG,	IQCE	35156
chr7	2563453	2564120	LFNG,	IQCE	34845
chr7	2564448	2564759	LFNG,	IQCE	34028
chr7	2564625	2565366	LFNG,	IQCE	33636
chr7	3258010	3259358		AC073316.2	20796
chr7	3258599	3258987		AC073316.2	20905
chr7	5624253	5624959		FSCN1	7833
chr7	5624289	5624707		FSCN1	7941
chr7	5633790	5634111	FSCN1,	FSCN1	227
chr7	5633950	5634572	FSCN1,	FSCN1	8242
chr7	5716215	5716711	RNF216-IT1,	RNF216	26817
chr7	5716404	5716658	RNF216-IT1,	RNF216	26885
chr7	6116670	6117288		AC004895.4	3755
chr7	6116872	6117128		AC004895.4	3734
chr7	20837820	20838391		SP8	11600
chr7	20838001	20838364		SP8	11677
chr7	21405613	21405818		RNU1-15P	15265
chr7	21405747	21406061		RNU1-15P	15077
chr7	21543682	21543982	SP4,	DNAH11	39001
chr7	21543751	21544058	SP4,	DNAH11	38928
chr7	22309306	22310135	RAPGEF5,	5S_rRNA	28492
chr7	22309552	22309794	RAPGEF5,	5S_rRNA	28540
chr7	23509787	23511018	IGF2BP3,	IGF2BP3	767
chr7	23510637	23510858		IGF2BP3	661
chr7	26084892	26085496		MIR148A	95588
chr7	26085124	26085403		MIR148A	95657
chr7	26241745	26241954	CBX3,	CBX3	233
chr7	26241764	26242167	CBX3,	HNRNPA2B1	816
chr7	26479659	26481413	AC004540.5,	AC004540.4	64215
chr7	26480220	26480726	AC004540.5,	AC004540.4	64152
chr7	26555011	26555525		AC004947.2	36173
chr7	26555154	26555533		AC004947.2	36097
chr7	35840056	35840576	SEPT7,AC007551.3,	2007-09-01	311
chr7	35840425	35840698	SEPT7,	2007-09-01	258
chr7	37385854	37386954	ELMO1,	ELMO1	3621
chr7	37386408	37386599	ELMO1,	ELMO1	3720
chr7	37461339	37462089	ELMO1,	Y_RNA	13004
chr7	37461427	37461834	ELMO1,	Y_RNA	13087
chr7	46718693	46719537	AC011294.3,	EPS15P1	101856
chr7	46719117	46719506	AC011294.3,	EPS15P1	101659
chr7	47078769	47079976	AC004870.3,AC004901.1,	AC004870.5	13018
chr7	47079046	47079306	AC004870.3,AC004901.1,	MRPL42P4	13008
chr7	47510164	47510724	TNS3,	TNS3	17615
chr7	47510207	47510873	TNS3,	TNS3	17711
chr7	47514804	47515134	TNS3,	TNS3	22140
chr7	47514828	47515242	TNS3,	TNS3	22206
chr7	47615528	47616417	TNS3,	TNS3	36773
chr7	47615771	47616548	TNS3,	TNS3	36960
chr7	47712504	47713369		AC019066.3	88137
chr7	47712705	47713153		AC019066.3	88145
chr7	47803093	47803727	AC019066.3,HUS1,	C7orf69	31479
chr7	47803155	47803438	AC019066.3,HUS1,	C7orf69	31592
chr7	48747917	48748924		AC091770.3	45519
chr7	48748025	48748521		AC091770.3	45372
chr7	51030542	51031193	RP4-724E13.2,	SNORA4	27677
chr7	51030656	51030961	RP4-724E13.2,	SNORA4	27618
chr7	52614848	52615659		snoU13	223668
chr7	52615209	52615463		snoU13	223751
chr7	68982915	68983838		Y_RNA	10768
chr7	68983307	68983669		Y_RNA	10880
chr7	72936684	72936993		BAZ1B	230
chr7	72936813	72937247		BAZ1B	422
chr7	73893440	73893940	GTF2IRD1,	GTF2IRD1	26632
chr7	73893715	73893982	GTF2IRD1,	GTF2IRD1	26473
chr7	80548435	80548698	SEMA3C,	SEMA3C	821
chr7	80548606	80548882	SEMA3C,	SEMA3C	245
chr7	84041233	84042092	SEMA3A,	SEMA3A	40055
chr7	84041482	84041728	SEMA3A,	SEMA3A	39998
chr7	91476117	91478673	CTB-104F4.2,	AKAP9	92786
chr7	91477119	91477545	CTB-104F4.2,	AKAP9	92849
chr7	95772774	95773937	SLC25A13,	SLC25A13	22045
chr7	95773003	95773810	SLC25A13,	SLC25A13	22096
chr7	96645049	96646471		AC004774.6	2383
chr7	96645894	96646657		AC004774.6	2898
chr7	101372776	101373032		CUX1	86336
chr7	101372849	101373125		CUX1	86253
chr7	104583948	104584513	RP11-325F22.2,	RP11-325F22.5	17153
chr7	104584148	104584459	RP11-325F22.2,	RP11-325F22.5	17226
chr7	111559052	111560698	DOCK4,	DOCK4	42691
chr7	111559585	111560036	DOCK4,	DOCK4	42626
chr7	111573479	111574411	DOCK4,	DOCK4	56761
chr7	111573606	111574055	DOCK4,	DOCK4	56646
chr7	111598658	111599517	DOCK4,	5S_rRNA	5267
chr7	111599049	111599275	DOCK4,	5S_rRNA	5342
chr7	112062765	112063657	IFRD1,	IFRD1	12292
chr7	112062897	112063197	IFRD1,	IFRD1	152
chr7	115871984	115873497	TES,	TES	17748
chr7	115872947	115873269	TES,	TES	17381
chr7	117256043	117257416	CFTR,AC000111.6,	AC000111.5	30259
chr7	117256711	117256926	CFTR,AC000111.6,	AC000111.5	30348
chr7	121036253	121036533	FAM3C,	RP11-3L10.1	2113
chr7	121036439	121036637		FAM3C	120
chr7	122319245	122319760	CADPS2,	RPS26P31	1841
chr7	122319425	122319671	CADPS2,	RPS26P31	1796
chr7	123503626	123503955	HYAL4,	SPAM1	61495
chr7	123503681	123503892	HYAL4,	SPAM1	61499
chr7	129419576	129420259		MIR183	5063
chr7	129419676	129419952		MIR183	4960
chr7	130579006	130579210	AC058791.1,AC016831.7,	AC058791.1	11526
chr7	130579015	130579549	AC058791.1,AC016831.7,	AC058791.1	11700
chr7	131206368	131206582	PODXL,	PODXL	10818
chr7	131206506	131206748	PODXL,	PODXL	10970
chr7	132177349	132177908	PLXNA4,	AC009365.3	155924
chr7	132177612	132177902	PLXNA4,	AC009365.3	155796
chr7	135518027	135518815		AC091736.1	35564
chr7	135518318	135518586		AC091736.1	35595
chr7	135817939	135818972	AC009784.3,	Y_RNA	3626
chr7	135818366	135818577	AC009784.3,	Y_RNA	3642
chr7	135858429	135859312	AC009784.3,	Y_RNA	44041
chr7	135858697	135859036	AC009784.3,	Y_RNA	44037
chr7	139332578	139334135	HIPK2,	TBXAS1	143493
chr7	139333545	139334130	HIPK2,	TBXAS1	143012
chr7	139598973	139599858	TBXAS1,	TBXAS1	53818
chr7	139599155	139599541	TBXAS1,	TBXAS1	53886
chr7	139960231	139961183		PPP1R2P6	31845
chr7	139960433	139960809		PPP1R2P6	31931
chr7	146351151	146351793	CNTNAP2,	AC006315.1	237827
chr7	146351223	146351612	CNTNAP2,	AC006315.1	237772
chr7	147304088	147304863	CNTNAP2,	CNTNAP2	31425
chr7	147304482	147304762	CNTNAP2,	CNTNAP2	31279
chr7	150064894	150065786	REPIN1,RP4-584D14.5,	REPIN1	539
chr7	150065201	150065929	REPIN1,ZNF775,RP4-584D14.5,	REPIN1	366
chr7	150075980	150076581	ZNF775,	ZNF775	3503
chr7	150076074	150076628	ZNF775,	ZNF775	3433
chr7	150527679	150528441	ABP1,	ABP1	21037
chr7	150527858	150528384	ABP1,	ABP1	20976
chr7	151986920	151987222	MLL3,	MLL3	41967
chr7	151986940	151987189	MLL3,	MLL3	41960
chr7	152083393	152083664	MLL3,	Y_RNA	16336
chr7	152083398	152083766	MLL3,	Y_RNA	16283
chr7	152099515	152100718	Y_RNA,MLL3,	FABP5P3	33863
chr7	152099596	152101615	Y_RNA,MLL3,	FABP5P3	33374
chr7	152110002	152110757	MLL3,	FABP5P3	23600
chr7	152110625	152111014	MLL3,	FABP5P3	23160
chr7	156792334	156792704	MNX1,	RP5-1121A15.4	6482
chr7	156792389	156792841	MNX1,	RP5-1121A15.4	6386
chr7	157940225	157940630	PTPRN2,	AC019043.1	322831
chr7	157940360	157940617	PTPRN2,	AC019043.1	322770
chr8	22415967	22416346	SORBS3,	SORBS3	2287
chr8	22416063	22416267	SORBS3,	SORBS3	2279
chr8	31520921	31521804	NRG1,	5S_rRNA	65642
chr8	31521136	31521384	NRG1,	5S_rRNA	65540
chr8	32143291	32144026	RP11-669B22.1,NRG1,	5S_rRNA	93989
chr8	32143836	32144076	RP11-669B22.1,NRG1,	5S_rRNA	94287
chr8	34225768	34226221		RP1-84O15.1	44834
chr8	34225829	34226331		RP1-84O15.1	44920
chr8	35575205	35577129	UNC5D,	UNC5D	5502
chr8	35576186	35576609	UNC5D,	UNC5D	5271
chr8	36930453	36931683		RP11-419C23.1	4132
chr8	36930953	36931418		RP11-419C23.1	4249
chr8	37031888	37032632		RP11-419C23.1	105324
chr8	37032068	37032253		RP11-419C23.1	105224
chr8	38254788	38255475	LETM2,	LETM2	3269
chr8	38255200	38255429	LETM2,	LETM2	3086
chr8	38371280	38371903	C8orf86,	FGFR1	45239
chr8	38371295	38371981	C8orf86,	FGFR1	45286
chr8	38384299	38386025	C8orf86,	FGFR1	58810
chr8	38384476	38384749	C8orf86,	FGFR1	58260
chr8	38439613	38441992		RP11-675F6.4	24264
chr8	38439613	38441992		RP11-675F6.4	24264
chr8	38440081	38440534		RP11-675F6.4	23769
chr8	38440957	38441426		RP11-675F6.4	24653
chr8	38793788	38794896	PLEKHA2,	PLEKHA2	13729
chr8	38794423	38795029	PLEKHA2,	PLEKHA2	13345
chr8	38795291	38795510	PLEKHA2,	PLEKHA2	12670
chr8	38795329	38795644	PLEKHA2,	PLEKHA2	12584
chr8	39704240	39705300		ADAM2	8962
chr8	39704704	39704998		ADAM2	9043
chr8	39911827	39912703		RP11-359E19.1	49423
chr8	39911978	39912497		RP11-359E19.1	49450
chr8	40595286	40596295	ZMAT4,	ZMAT4	40934
chr8	40595597	40596136	ZMAT4,	ZMAT4	41010
chr8	40757655	40760594	RP11-465K16.1,	ZMAT4	3772
chr8	40760037	40760341		RP11-465K16.1	816
chr8	40761266	40761988		RP11-465K16.1	2254
chr8	40761411	40761714		RP11-465K16.1	2189
chr8	40930341	40931033		RP11-465K16.1	171314
chr8	40930532	40930818		RP11-465K16.1	171302
chr8	48650464	48650661	CEBPD,	RP11-697N18.2	145391
chr8	48650559	48650939	CEBPD,	RP11-697N18.2	145578
chr8	51265989	51266631	SNTG1,	RP11-759A9.1	27265
chr8	51266076	51266282	SNTG1,	RP11-759A9.1	27396
chr8	53379243	53380055		ST18	6130
chr8	53379603	53380043		ST18	6304
chr8	54463813	54465453		RP11-400K9.4	28142
chr8	54464586	54464975		RP11-400K9.4	28289
chr8	56688596	56689637	TGS1,	TMEM68	3150
chr8	56688783	56689432	TGS1,	TMEM68	3141
chr8	59818233	59818491	TOX,	U4	91251
chr8	59818338	59818598	TOX,	U4	91357
chr8	61563837	61564434		RP11-91I20.1	9243
chr8	61564231	61564747		RP11-91I20.1	8890
chr8	62627251	62627440		ASPH	146
chr8	62627275	62627636		ASPH	256
chr8	63920108	63920990		RP11-659E9.2	5078
chr8	63920468	63920740		RP11-659E9.2	5023
chr8	63921717	63923483		RP11-659E9.2	3027
chr8	63922430	63922837		RP11-659E9.2	2993
chr8	66894086	66894952		DNAJC5B	39276
chr8	66894432	66894676		DNAJC5B	39241
chr8	67433887	67434243		U6	20519
chr8	67433922	67434434		U6	20632
chr8	67454076	67454405		U6	40694
chr8	67454146	67454976		U6	41015
chr8	68484311	68484933	CPA6,	AC022861.6	9057
chr8	68484563	68484862	CPA6,	AC022861.6	8966
chr8	68796334	68797265		PREX2	67553
chr8	68796611	68796908		PREX2	67593
chr8	72668311	72669224		RP11-383H13.1	71634
chr8	72668687	72668962		RP11-383H13.1	71577
chr8	73659071	73659641	RP11-313C15.1,KCNB2,	RP11-441M8.1	127738
chr8	73659375	73659593	RP11-313C15.1,KCNB2,	RP11-441M8.1	127866
chr8	75005921	75007747	RP11-6I2.3,	RP11-6I2.4	8917
chr8	75007016	75007634	RP11-6I2.3,	RP11-6I2.4	8426
chr8	77912085	77912540	PEX2,	PEX2	13549
chr8	77912446	77912879	PEX2,	PEX2	13899
chr8	80696054	80696700	RP11-26J3.1,	HEY1	16279
chr8	80696143	80696418	RP11-26J3.1,	HEY1	16182
chr8	86571926	86572715	REXO1L1,	RP11-59O2.1	42579
chr8	86572015	86572682	REXO1L1,	RP11-59O2.1	42607
chr8	86753813	86754290		AC232323.1	22867
chr8	86753860	86754329		AC232323.1	22824
chr8	86755004	86755462		AC232323.1	21686
chr8	86755068	86755463		AC232323.1	21653
chr8	86781669	86782022	AC232323.1,	REXO1L2P	23100
chr8	86781840	86782036	AC232323.1,	REXO1L2P	23193
chr8	86785738	86786596	AC232323.1,	REXO1L2P	27422
chr8	86785940	86786578	AC232323.1,	REXO1L2P	27514
chr8	95652136	95653511	ESRP1,	ESRP1	1016
chr8	95652622	95653223		ESRP1	379
chr8	96439086	96440328	KB-1047C11.2,	KB-1047C11.2	5158
chr8	96439506	96439740	KB-1047C11.2,	KB-1047C11.2	5242
chr8	99844431	99844862	STK3,	STK3	6737
chr8	99844604	99844970	STK3,	STK3	6878
chr8	99860624	99861327	STK3,	STK3	23066
chr8	99860680	99861113	STK3,	STK3	22987
chr8	101880961	101881722		RPS26P6	26632
chr8	101881333	101881597		RPS26P6	26509
chr8	102372881	102374500	NACAP1,	NACAP1	7447
chr8	102372999	102373604		NACAP1	720
chr8	103042020	103043486	NCALD,	NCALD	10119
chr8	103042508	103042999	NCALD,	NCALD	10119
chr8	103822641	103823423		KB-1254G8.1	43651
chr8	103822989	103823238		KB-1254G8.1	43569
chr8	103875808	103876616	KB-1507C5.2,AZIN1,	KB-1507C5.2	434
chr8	103876444	103877029	KB-1507C5.2,AZIN1,	AZIN1	315
chr8	105858624	105859060	RP11-127H5.1,	RP11-200A13.2	164493
chr8	105858828	105859033	RP11-127H5.1,	RP11-200A13.2	164404
chr8	107669380	107669723	OXR1,RP11-649G15.2,	OXR1	344
chr8	107669546	107669994	OXR1,RP11-649G15.2,	OXR1	312
chr8	112101603	112102358		RP11-946L20.2	62318
chr8	112101712	112101930		RP11-946L20.2	62159
chr8	113685350	113687211	CSMD3,	snoU13	110075
chr8	113686386	113686880	CSMD3,	snoU13	110428
chr8	115815874	115816842		RP11-192P9.1	12200
chr8	115816180	115816369		RP11-192P9.1	12116
chr8	117823834	117825191	UTP23,	EIF3H	45348
chr8	117824520	117825084	UTP23,	EIF3H	45638
chr8	121618005	121620598	SNTB1,	RP11-713M15.1	154191
chr8	121619952	121620402	SNTB1,	RP11-713M15.1	153316
chr8	121790071	121790887	SNTB1,	SNTB1	84331
chr8	121790245	121790479	SNTB1,	SNTB1	84214
chr8	122681524	122682460		RP11-3G20.2	9374
chr8	122682003	122682312		RP11-3G20.2	9208
chr8	122736394	122737263		RP11-3G20.1	40026
chr8	122736509	122737181		RP11-3G20.1	40043
chr8	122737722	122738744		RP11-3G20.1	41431
chr8	122738184	122738390		RP11-3G20.1	41485
chr8	124529087	124529536	FBXO32,	FBXO32	10446
chr8	124529130	124529361	FBXO32,	FBXO32	10380
chr8	124969773	124970453	FER1L6,	RP11-245A18.1	31940
chr8	124969949	124970265	FER1L6,	RP11-245A18.1	31934
chr8	127417194	127417964		RP11-103H7.1	68855
chr8	127417738	127417928		RP11-103H7.1	68601
chr8	128230971	128231828	RP11-255B23.3,	RP11-255B23.4	15932
chr8	128231073	128231295	RP11-255B23.3,	RP11-255B23.4	15717
chr8	128413021	128413417	RP11-382A18.1,	POU5F1B	13914
chr8	128413133	128413645	RP11-382A18.1,	POU5F1B	13744
chr8	128923314	128924285	PVT1,	AC103705.1	14555
chr8	128923397	128923764	PVT1,	AC103705.1	14774
chr8	129129422	129130299		MIR1208	32501
chr8	129129848	129130283		MIR1208	32296
chr8	129566705	129568247	CTD-3056O22.1,	RP11-234A3.1	127314
chr8	129567133	129567406	CTD-3056O22.1,	RP11-234A3.1	127107
chr8	129614421	129616233		RP11-89M16.1	38402
chr8	129614916	129615178		RP11-89M16.1	38122
chr8	131456008	131456283		ASAP1	239
chr8	131456253	131456894		ASAP1	667
chr8	131646354	131647872	KB-1568E2.1,	AC037453.1	99965
chr8	131647118	131647356	KB-1568E2.1,	AC037453.1	99841
chr8	140834081	140834862	TRAPPC9,	TRAPPC9	15995
chr8	140834217	140834462	TRAPPC9,	TRAPPC9	15863
chr8	141467591	141467922	TRAPPC9,	TRAPPC9	6727
chr8	141467851	141468378	TRAPPC9,	TRAPPC9	7085
chr8	141601609	141602181	EIF2C2,	EIF2C2	35558
chr8	141601861	141602050	EIF2C2,	EIF2C2	35618
[truncated: 230 more rows]
