# Supplementary material for: BCL11A interacts with SOX2 to control the expression of epigenetic regulators in lung squamous carcinoma
Source: Nat Commun. 2018 Aug 20;9:3327. doi: 10.1038/s41467-018-05790-5 (PMC6102279; doi:10.1038/s41467-018-05790-5)
Supplement: Supplementary file 7 — Supplementary Data 4 [file 41467_2018_5790_MOESM7_ESM.xlsx]

## Sheet: Sheet1
Supplementary Table 4: List of primers used for genotyping
		Gene	Forward Primer (5' - 3')	Size of PCR products (bp)
		Bcl11a-cko-FW	TAGCTCCTGCTAGCCAGGTTTCTT	377(wild type) 470(flox) 700(del)
		Bcl11a-cko-RV	CGAGGCTTGCAGAAACAGAAAGAT
		Bcl11a-cko-DEL	CTCGAAGGGAGGTTTCGGTATTGTG
		Rosa26-ERT-Cre-FW	TGTGGACAGAGGAGCCATAAC	500 (Wt) 300 (Mut)
		Rosa26-ERT-Cre-RV	CATCACTCGTTGCATCGACC
		Rosa26-ERT-Cre-RV2	AAGACCCAACCAACAGCAG
		BCL11A-ovx-FW	CAGTACCCTGGAGAAACACATG	230
		BCL11A-ovx-RV	GCAATATGGTGGAAAATAAC
		Rosa26WT-FW	GGAGTGTTGCAATACCTTTCTGGGAGTTC	216
		Rosa26WT-RV	TGTCCCTCCAATTTTACACCTGTTCAATTC
