# Supplementary material for: BCL11A interacts with SOX2 to control the expression of epigenetic regulators in lung squamous carcinoma
Source: Nat Commun. 2018 Aug 20;9:3327. doi: 10.1038/s41467-018-05790-5 (PMC6102279; doi:10.1038/s41467-018-05790-5)
Supplement: Supplementary file 8 — Supplementary Data 5 [file 41467_2018_5790_MOESM8_ESM.xlsx]

## Sheet: Sheet1
Supplementary Table 5: List of qPCR primers used in this study
		Gene	Forward Primer (5' - 3')	Reverse Primer (3' - 5')
		SOX2	TACAGCATGTCCTACTCGCAG	GAGGAAGAGGTAACCACAGGG
		SETD8	ACCGACGGGGAGAACGTATT	GCATTCCAGAGCATTTGTTCG
		KRT5	CAAATCGACCCCAGCATC	GCTCCAGGTTCTGCCTCA
		DNP63	CTGGAAAACAATGCCCAGAC	GGGTGATGGAGAGAGAGCAT
		SKIL	GTTAAGCGAACCTGTACTTCTGT	GTAGGCGACATGCTTTCTTGG
		TBX2	CCCCTTCAAGGTGCAGTC	TCAGCGGCTACAATGTCCATC
		GAPDH	ACCCAGAAGACTGTGGATGG	TCTAGACGGCAGGTCAGGTC
		Krt5	TCTGCCATCACCCCATCTGT	CCTCCGCCAGAACTGTAGGA
		p63	GTACCTGGAAAACAATGCCCAG	CGCTATTCTGTGCGTGGTCTG
		Gapdh	AGGTCGGTGTGAACGGATTTG	TGTAGACCATGTAGTTGAGGTCA
		Setd8	TCTATGCCTACATGAGTCCGAA	GATTCCAGCTAATGGTTTCCCC
		Skil	AATAAAAAGCTGAACGGCATGGA	GGGTTTTCCCATTGGCATGAAT
		Tbx2	CCGATGACTGCCGCTATAAGT	CCATCCACTGTTCCCCTGT
			Taqman Probe details	Company
		BCL11A	Hs00256254_m1	Life Technologies
		Bcl11a	Mm00479358_m1	Life Technologies
		GAPDH	Hs02758991_g1	Life Technologies
		Gapdh	Mm99999915_g1	Life Technologies
