# Supplementary material for: BCL11A interacts with SOX2 to control the expression of epigenetic regulators in lung squamous carcinoma
Source: Nat Commun. 2018 Aug 20;9:3327. doi: 10.1038/s41467-018-05790-5 (PMC6102279; doi:10.1038/s41467-018-05790-5)
Supplement: Supplementary file 9 — Supplementary Data 6 [file 41467_2018_5790_MOESM9_ESM.xlsx]

## Sheet: Sheet1
Supplementary Table 6: List of CHIP qPCR primers used in this study
		Gene	Forward Primer (5' - 3')	Reverse Primer (3' - 5')
		SETD8	GACTCAGGTTTCCCAGCTCT	TTGAATGGCTGCGATGGAAG
		SKIL	GAGAGAGCAGCCTGGTGGGG	CTGACCTCCATCCGCCATCg
		TBX2	CTTCCGACACCTTCTCCCAG	GCGCGACTGGTTAGATCTTG
		BCL11A	TGTTCCCACCCGTCCATAAA	GATAGGGTGCCATCGTCAGA
